# Supplementary material for: Small molecules restore mutant mitochondrial DNA polymerase activity
Source: Nature. 2025 Apr 9;642(8067):501–7. doi: 10.1038/s41586-025-08856-9 (PMC12158775; doi:10.1038/s41586-025-08856-9)
Supplement: Supplementary file 4 — Source Data for Table 1. [file 41586_2025_8856_MOESM4_ESM.xlsx]

## Sheet: Table 1
Table 1
	Data from Fig. 1d used for calculating the steady-state kinetic parameters presented in Table 1
	Values are given as the means of 3-4 repeats
	R232H plot														A467T plot														W748S plot														G848S plot
			R232H			R232H + PZL-A			WT								A467T			A467T + PZL-A			WT								W748S			W748S + PZL-A			WT								G848S			G848S + PZL-A
		dNTP (µM)	vi (dNMP/min)	s.d.	N	vi (dNMP/min)	s.d.	N	vi (dNMP/min)	s.d.	N					dNTP (µM)	vi (dNMP/min)	s.d.	N	vi (dNMP/min)	s.d.	N	vi (dNMP/min)	s.d.	N					dNTP (µM)	vi (dNMP/min)	s.d.	N	vi (dNMP/min)	s.d.	N	vi (dNMP/min)	s.d.	N					dNTP (µM)	vi (dNMP/min)	s.d.	N	vi (dNMP/min)	s.d.
		0.078125	0.463584	0.263372	3	2.53808	0.234114	3	7.2195	0.681543	4					0.078125	0.645275	0.191573	3	7.78001	1.35245	3	7.2195	0.681543	4					0.078125	0.733398	0.119664	3	4.4819	0.677469	3	7.2195	0.681543	4					0.078125	0.472736	0.0338136	3	3.66893	0.549751
		0.15625	0.801705	0.191653	3	6.20565	0.187298	3	13.286	0.754811	4					0.15625	1.07792	0.317811	3	13.7597	2.4244	3	13.286	0.754811	4					0.15625	1.49383	0.121149	3	5.26824	3.30347	3	13.286	0.754811	4					0.15625	1.0349	0.268018	3	6.68115	0.46859
		0.3125	1.04069	0.169957	3	10.9058	1.23798	3	19.6722	5.12122	4					0.3125	1.80222	0.469992	3	23.4278	4.86329	3	19.6722	5.12122	4					0.3125	2.48256	0.263301	3	12.1379	1.43827	3	19.6722	5.12122	4					0.3125	1.73124	0.231945	3	9.21263	4.00226
		0.625	2.19733	0.141783	3	17.092	2.3453	3	39.8694	5.3725	4					0.625	3.62959	0.339074	3	38.9989	10.1323	3	39.8694	5.3725	4					0.625	4.05609	0.696164	3	18.5065	2.4532	3	39.8694	5.3725	4					0.625	3.22106	0.715066	3	17.9298	1.31847
		1.25	4.17877	0.405214	3	25.6402	2.10386	3	64.3497	10.0597	4					1.25	5.49366	1.4215	3	52.0452	17.4366	3	64.3497	10.0597	4					1.25	6.37369	1.02486	3	27.8093	3.0037	3	64.3497	10.0597	4					1.25	5.49088	0.555526	3	27.3264	4.31442
		2.5	7.05786	0.742596	3	36.2843	1.8967	3	96.521	22.6033	4					2.5	7.57665	0.808522	3	72.3834	23.9506	3	96.521	22.6033	4					2.5	8.54095	1.57373	3	39.1313	8.22708	3	96.521	22.6033	4					2.5	8.73281	0.979843	3	41.9795	8.0079
		5	8.63901	0.691018	3	53.4316	5.6943	3	122.521	22.3513	4					5	7.00425	1.87581	3	84.5564	23.2425	3	122.521	22.3513	4					5	10.4723	2.67981	3	46.8524	9.54861	3	122.521	22.3513	4					5	11.6991	1.80071	3	50.9575	9.81636
		10	9.75267	1.11711	3	54.4274	4.19993	3	140.082	21.8744	4					10	10.0479	1.33975	3	89.481	25.0016	3	140.082	21.8744	4					10	12.3417	3.81363	3	55.0968	13.1822	3	140.082	21.8744	4					10	13.9849	2.47128	3	58.5294	13.5756
		Michaelis Menten kinetics
		Michaelis-Menten
		Y=Vmax*X/(Km+X)
			WT	R232H	R232H + PZL-A	A467T	A467T + PZL-A	W748S	W748S + PZL-A	G848S	G848S + PZL-A
		Best-fit values
		Vmax	170.1	12.41	67.02	10.46	99.97	13.95	62.23	17.97	69.43	dNMP/min
		Km	2.009	2.331	1.853	1.233	1.02	1.518	1.487	2.75	1.794	µM
		95% CI (profile likelihood)
		Vmax	151.3 to 193.0	11.30 to 13.72	61.56 to 73.26	9.069 to 12.19	83.58 to 120.7	11.75 to 16.84	53.89 to 72.65	15.82 to 20.68	60.06 to 81.28	dNMP/min
		Km	1.447 to 2.811	1.816 to 3.009	1.453 to 2.367	0.7806 to 1.966	0.5575 to 1.859	0.8949 to 2.602	0.9543 to 2.330	1.983 to 3.862	1.177 to 2.760	µM
		Goodness of Fit
		Degrees of Freedom	30	22	22	22	22	22	22	22	22
		R squared	0.9367	0.9734	0.9737	0.9017	0.8292	0.8824	0.9129	0.9605	0.9232
		Sum of Squares	5026	7.962	233.4	25.81	4403	52.21	741.9	22.8	784.3
		Sy.x	12.94	0.6016	3.257	1.083	14.15	1.541	5.807	1.018	5.971
		Constraints
		Km	Km > 0	Km > 0	Km > 0	Km > 0	Km > 0	Km > 0	Km > 0	Km > 0	Km > 0
		Number of points
		# of X values	32	24	24	24	24	24	24	24	24
		# Y values analyzed	32	24	24	24	24	24	24	24	24
		Kd_app, PZL-A determination		Values are given as means of 2-4 repeats
			R232H			A467T			W748S			G848S
		PZL-A (nM)	vi (nM/min)	s.d.	N	vi (nM/min)	s.d.	N	vi (nM/min)	s.d.	N	vi (nM/min)	s.d.	N
		0	0	0	3	0	0	4	0	0	4	0	0	3
		1.37	0.206365	0.056959	3	0.065849	0.0409792	4	0.228162	0.112265	4	0.260005	0.122546	3
		4.1	0.480144	0.118003	3	0.41334	0.144919	4	0.653365	0.06107	4	0.541927	0.122491	3
		12.3	1.10623	0.077868	3	0.981303	0.132085	4	1.27407	0.201876	4	1.40575	0.316427	3
		37	2.01099	0.218581	3	2.11374	0.282025	4	2.09467	0.105828	4	3.22844	0.304824	3
		111	2.52144	0.568051	3	4.03469	0.213139	4	2.56411	0.0873344	4	4.23909	0.469623	2
		333	2.885	0.257425	3	4.8427	0.811548	4	2.92846	0.265547	4	4.66191	0.616093	3
		1000	2.73833	0.162464	3	5.41994	0.783091	4	2.91949	0.212963	4	4.83362	0.708076	3
		One site -- Specific binding
		Y=Bmax*X/(Kd + X)
			R232H	A467T	W748S	G848S
		Best-fit values
		Bmax	2.928	5.758	2.995	5.055	nM/min
		Kd	18.69	57.07	16.11	25.7	nM
		95% CI (profile likelihood)
		Bmax	2.741 to 3.123	5.380 to 6.160	2.893 to 3.099	4.717 to 5.408	nM/min
		Kd	13.85 to 25.08	44.01 to 73.80	13.67 to 18.95	19.21 to 34.26	nM
		Goodness of Fit
		Degrees of Freedom	22	30	30	21
		R squared	0.9642	0.9675	0.9849	0.9672
		Sum of Squares	1.096	4.67	0.6204	2.905
		Sy.x	0.2232	0.3945	0.1438	0.372
		Number of points
		# of X values	24	32	32	23
		# Y values analyzed	24	32	32	23
[truncated: 4 more columns]
