# Supplementary material for: Small molecules restore mutant mitochondrial DNA polymerase activity
Source: Nature. 2025 Apr 9;642(8067):501–7. doi: 10.1038/s41586-025-08856-9 (PMC12158775; doi:10.1038/s41586-025-08856-9)
Supplement: Supplementary file 5 — Source Data Fig. 1 [file 41586_2025_8856_MOESM5_ESM.xlsx]

## Sheet: Fig. 1c
Fig. 1c
	DNA synthesis on single-stranded DNA template
	Values are given as percentage activity relative to WT for two technical repeats per independent experiment (n=3).
	The triplicates of means were used for plotting the data
	Concentration (μM)	R232H						W748S						A467T						G848S
		1		2		3		1		2		3		1		2		3		1		2		3
	0.003	13.6861	11.3431	20.0809	21.579	23.5547	23.5295	8.67468	7.45751	24.834	22.779	13.942	13.61	19.7493	19.3719	5.458	5.64785	6.191	3.122	32.5294	26.3508	13.228	13.924	9.434	10.469
	0.01	25.2366	27.9922	21.918	19.9658	25.2191	26.9316	13.1087	16.8346	39.412	38.143	24.603	23.207	20.2125	20.5418	5.357	5.786	12.785	10.84	37.6881	35.5192	23.673	24.778	12.369	13.385
	0.03	40.247	40.4956	23.4766	22.3751	32.6826	32.7989	30.3771	33.8112	53.423	45.752	41.049	37.013	29.7352	24.5554	14.843	14.814	29.588	27.814	46.1074	46.3334	65.082	44.228	20.313	21.911		*Outlier
	0.1	51.1487	58.2327	26.3653	27.7612	46.129	43.7561	44.4526	41.7439	65.608	63.132	55.23	49.241	37.9064	36.0718	37.766	32.646	55.286	46.687	56.4679	56.9429	66.924	64.683	35.927	34.991
	0.3	68.427	60.7029	36.1111	33.4357	49.0717	51.7072	55.7095	45.9234	71.588	66.96	64.099	58.404	59.4237	53.3241	58.959	56.229	70.779	68.103	58.3279	62.5847	68.646	77.881	53.298	51.854
	1	58.4242	65.5429	41.7011	41.3603	66.5847	66.3421	87.5012	63.9503	74.584	69.704	69.036	63.129	74.0621	63.2153	75.657	74.008	86.846	84.944	60.5611	63.4522	86.508	86.241	66.075	63.739
	3	69.3005	68.4726	54.56	54.3691	72.3721	66.496	63.1513	66.0541	77.568	75.06	71.666	65.03	74.2301	68.8247	87.485	84.078	90.296	94.602	62.4848	67.2846	125,13*	87.534	71.751	71.108
	10	68.7897	73.9909	51.9234	57.3077	73.2504	75.2625	65.0163	63.3141	81.427	77.774	71.893	67.519	80.7574	80.7694	88.424	89.72	90.188	93.996	70.137	68.4018	88.333	86.969	80.087	74.307
	30	67.3383	71.8155	59.5995	64.4316	79.7034	75.2796	57.6373	63.362	73.949	74.752	69.153	66.644	74.4221	79.2756	85.66	87.332	90.126	89.976	60.7783	65.0563	118,32*	84.542	84.606	77.677
	100	67.0521	71.8784	68.6521	67.0665	82.1438	73.7415	62.8984	62.7613	72.374	66.761	68.716	67.001	76.8458	66.305	83.037	88.444	86.621	88.879	67.4656	61.332	82.761	82.385	82.74	75.787
		Mean		Mean		Mean		Mean		Mean		Mean		Mean		Mean		Mean		Mean		Mean		Mean
	0.003	12.5146		20.83		23.5421		8.06609		23.8065		13.776		19.5606		5.55293		4.6565		29.4401		13.576		9.9515
	0.01	26.6144		20.9419		26.0754		14.9716		38.7775		23.905		20.3771		5.5715		11.8125		36.6036		24.2255		12.877
	0.03	40.3713		22.9259		32.7407		32.0941		49.5875		39.031		27.1453		14.8285		28.701		46.2204		54.655		21.112
	0.1	54.6907		27.0632		44.9426		43.0982		64.37		52.2355		36.9891		35.206		50.9865		56.7054		65.8035		35.459
	0.3	64.565		34.7734		50.3894		50.8164		69.274		61.2515		56.3739		57.594		69.441		60.4563		73.2635		52.576
	1	61.9835		41.5307		66.4634		75.7258		72.144		66.0825		68.6387		74.8325		85.895		62.0067		86.3745		64.907
	3	68.8865		54.4646		69.4341		64.6027		76.314		68.348		71.5274		85.7815		92.449		64.8847		87.534		71.108
	10	71.3903		54.6155		74.2565		64.1652		79.6005		69.706		80.7634		89.072		92.092		69.2694		87.651		77.197
	30	69.5769		62.0155		77.4915		60.4996		74.3505		67.8985		76.8488		86.496		90.051		62.9173		84.542		77.677
	100	69.4653		67.8593		77.9426		62.8298		69.5675		67.8585		71.5754		85.7405		87.75		64.3988		82.573		79.2635

## Sheet: Fig. 1d
Fig. 1d
	Values are given as the means of 3-4 repeats
	R232H plot													A467T plot													W748S plot													G848S plot
			R232H			R232H + PZL-A			WT							A467T			A467T + PZL-A			WT							W748S			W748S + PZL-A			WT							G848S			G848S + PZL-A			WT
		dNTP (µM)	vi (dNMP/min)	s.d.	N	vi (dNMP/min)	s.d.	N	vi (dNMP/min)	s.d.	N				dNTP (µM)	vi (dNMP/min)	s.d.	N	vi (dNMP/min)	s.d.	N	vi (dNMP/min)	s.d.	N				dNTP (µM)	vi (dNMP/min)	s.d.	N	vi (dNMP/min)	s.d.	N	vi (dNMP/min)	s.d.	N				dNTP (µM)	vi (dNMP/min)	s.d.	N	vi (dNMP/min)	s.d.	N	vi (dNMP/min)	s.d.
		0.078125	0.463584	0.263372	3	2.53808	0.234114	3	7.2195	0.681543	4				0.078125	0.645275	0.191573	3	7.78001	1.35245	3	7.2195	0.681543	4				0.078125	0.733398	0.119664	3	4.4819	0.677469	3	7.2195	0.681543	4				0.078125	0.472736	0.0338136	3	3.66893	0.549751	3	7.2195	0.681543
		0.15625	0.801705	0.191653	3	6.20565	0.187298	3	13.286	0.754811	4				0.15625	1.07792	0.317811	3	13.7597	2.4244	3	13.286	0.754811	4				0.15625	1.49383	0.121149	3	5.26824	3.30347	3	13.286	0.754811	4				0.15625	1.0349	0.268018	3	6.68115	0.46859	3	13.286	0.754811
		0.3125	1.04069	0.169957	3	10.9058	1.23798	3	19.6722	5.12122	4				0.3125	1.80222	0.469992	3	23.4278	4.86329	3	19.6722	5.12122	4				0.3125	2.48256	0.263301	3	12.1379	1.43827	3	19.6722	5.12122	4				0.3125	1.73124	0.231945	3	9.21263	4.00226	3	19.6722	5.12122
		0.625	2.19733	0.141783	3	17.092	2.3453	3	39.8694	5.3725	4				0.625	3.62959	0.339074	3	38.9989	10.1323	3	39.8694	5.3725	4				0.625	4.05609	0.696164	3	18.5065	2.4532	3	39.8694	5.3725	4				0.625	3.22106	0.715066	3	17.9298	1.31847	3	39.8694	5.3725
		1.25	4.17877	0.405214	3	25.6402	2.10386	3	64.3497	10.0597	4				1.25	5.49366	1.4215	3	52.0452	17.4366	3	64.3497	10.0597	4				1.25	6.37369	1.02486	3	27.8093	3.0037	3	64.3497	10.0597	4				1.25	5.49088	0.555526	3	27.3264	4.31442	3	64.3497	10.0597
		2.5	7.05786	0.742596	3	36.2843	1.8967	3	96.521	22.6033	4				2.5	7.57665	0.808522	3	72.3834	23.9506	3	96.521	22.6033	4				2.5	8.54095	1.57373	3	39.1313	8.22708	3	96.521	22.6033	4				2.5	8.73281	0.979843	3	41.9795	8.0079	3	96.521	22.6033
		5	8.63901	0.691018	3	53.4316	5.6943	3	122.521	22.3513	4				5	7.00425	1.87581	3	84.5564	23.2425	3	122.521	22.3513	4				5	10.4723	2.67981	3	46.8524	9.54861	3	122.521	22.3513	4				5	11.6991	1.80071	3	50.9575	9.81636	3	122.521	22.3513
		10	9.75267	1.11711	3	54.4274	4.19993	3	140.082	21.8744	4				10	10.0479	1.33975	3	89.481	25.0016	3	140.082	21.8744	4				10	12.3417	3.81363	3	55.0968	13.1822	3	140.082	21.8744	4				10	13.9849	2.47128	3	58.5294	13.5756	3	140.082	21.8744
[truncated: 1 more columns]

## Sheet: Fig. 1e
Fig. 1e					1									3						3								2
Run1 (used for images)
	Temperature (°C)	Fnorm (A.U.)							Temperature (°C)	Fnorm (A.U.)							Temperature (°C)	Fnorm (A.U.)							Temperature (°C)	Fnorm (A.U.)							Values are given for three technical repeats per sample			DTm
		R232H + PZL-A			R232H					A467T + PZL-A			A467T					W748S + PZL-A			W748S					G848S + PZL-A			G848S						Variant:	Run 1	Run 2	Run 3	Mean	s.d.
	30	0.142546	0.10633	0.131607	0.023492	0.037715	0.0395		30	0.032196	0.088447	0.017965	0.141836	0.156475	0.166449		30	0.085646	0.103504	0.085408	0.009747	0.010941	0.008851		30	0.11489	0.135112	0.113532	0.002461	0.004435	0.00269				R232H	4.83333	4.83333	4.5	4.72222	0.19245
	30.5	0.133484	0.098923	0.123224	0.018473	0.030716	0.032215		30.5	0.028137	0.084666	0.014305	0.143193	0.15805	0.167854		30.5	0.079278	0.096524	0.078922	0.006246	0.007255	0.005536		30.5	0.103929	0.123546	0.10384	0.000448	0.001367	0.000518				A467T	3	3.5	6	4.16667	1.60728
	31	0.124338	0.091461	0.114653	0.013823	0.024152	0.025409		31	0.02438	0.081237	0.010986	0.145357	0.160468	0.17014		31	0.073018	0.089537	0.072463	0.00346	0.004186	0.002925		31	0.093104	0.11216	0.094297	0	0	0				W748S	6.5	6.5	6.5	6.5	0
	31.5	0.115146	0.083975	0.105988	0.009577	0.018109	0.019117		31.5	0.021036	0.078202	0.008068	0.148399	0.163712	0.173178		31.5	0.06685	0.08258	0.066134	0.001393	0.00187	0.001075		31.5	0.082513	0.100982	0.084729	0.001698	0.000604	0.001503				G848S	4.5	5.16667	4	4.55556	0.585314
	32	0.105948	0.076586	0.097305	0.006014	0.012861	0.013574		32	0.018152	0.075599	0.005521	0.152524	0.167896	0.177159		32	0.060764	0.075686	0.05989	0.00019	0.000445	6.16e-05		32	0.072289	0.090303	0.075557	0.00562	0.003504	0.005339
	32.5	0.096709	0.069095	0.088587	0.003145	0.00838	0.008844		32.5	0.015784	0.073499	0.003482	0.157623	0.173014	0.182061		32.5	0.05481	0.068904	0.053817	0	0	0		32.5	0.062572	0.079901	0.066425	0.011718	0.008363	0.010873
	33	0.087388	0.061612	0.079868	0.001158	0.004769	0.005003		33	0.013957	0.071859	0.001892	0.163604	0.178963	0.187906		33	0.048984	0.062244	0.047904	0.000894	0.000664	0.001045		33	0.053289	0.069846	0.057553	0.020003	0.015349	0.018538
	33.5	0.078094	0.054248	0.071173	1.8e-05	0.002099	0.00215		33.5	0.012733	0.070726	0.000724	0.170474	0.185687	0.194445		33.5	0.043261	0.055805	0.042218	0.003085	0.002674	0.003336		33.5	0.044542	0.060282	0.048935	0.030281	0.024338	0.028207
	34	0.068715	0.046853	0.062451	0	0.000475	0.000473		34	0.012038	0.070167	3.28e-05	0.178026	0.193064	0.201767		34	0.037784	0.049618	0.03679	0.006751	0.006051	0.00701		34	0.03648	0.051249	0.040727	0.041914	0.03492	0.039543
	34.5	0.059413	0.039563	0.05373	0.001071	0	0		34.5	0.011986	0.0702	0	0.186084	0.200902	0.209605		34.5	0.032628	0.043721	0.031622	0.012047	0.011013	0.012295		34.5	0.029128	0.042494	0.032819	0.054915	0.047044	0.052302
	35	0.050422	0.032654	0.045338	0.003645	0.001106	0.001132		35	0.012581	0.070891	0.000558	0.194535	0.209132	0.217883		35	0.027782	0.038116	0.026742	0.019047	0.017686	0.01929		35	0.02232	0.034331	0.02558	0.069209	0.060758	0.066639
	35.5	0.041752	0.026064	0.037198	0.007888	0.00396	0.00422		35.5	0.013881	0.07234	0.00195	0.203384	0.217657	0.226498		35.5	0.023301	0.032799	0.022235	0.02786	0.026095	0.028006		35.5	0.016429	0.026718	0.018829	0.084476	0.076001	0.082174
	36	0.033607	0.019863	0.029463	0.01419	0.009052	0.0096		36	0.015959	0.074639	0.004262	0.212602	0.226436	0.235469		36	0.019237	0.027733	0.018044	0.038529	0.036277	0.038546		36	0.011092	0.019623	0.012864	0.100929	0.092589	0.09895
	36.5	0.026204	0.014397	0.022451	0.02281	0.01681	0.017712		36.5	0.018965	0.077794	0.007478	0.222321	0.235539	0.24482		36.5	0.015458	0.022966	0.014156	0.051088	0.048377	0.051036		36.5	0.006665	0.013364	0.007802	0.118852	0.110926	0.117213
	37	0.019595	0.009706	0.016254	0.033992	0.027419	0.02888		37	0.022887	0.08191	0.01162	0.232676	0.245199	0.254777		37	0.011973	0.018516	0.010661	0.065645	0.062496	0.065525		37	0.00321	0.008086	0.003785	0.138134	0.130834	0.136936
	37.5	0.013824	0.005771	0.010855	0.047877	0.040895	0.043159		37.5	0.02786	0.087028	0.016836	0.243971	0.255598	0.265591		37.5	0.008818	0.014378	0.007532	0.082376	0.07874	0.082167		37.5	0.000986	0.003856	0.001118	0.15846	0.152583	0.15828
	38	0.009078	0.002818	0.006501	0.064757	0.057771	0.061022		38	0.033878	0.09316	0.023035	0.256485	0.267096	0.277564		38	0.005987	0.01064	0.004839	0.101583	0.097475	0.101315		38	0	0.001098	0	0.180093	0.175977	0.181141
	38.5	0.005303	0.000908	0.003248	0.08494	0.078178	0.082682		38.5	0.041133	0.100354	0.030336	0.270637	0.280178	0.291158		38.5	0.003565	0.007387	0.002686	0.123725	0.119192	0.123413		38.5	0.000855	0	0.000496	0.202813	0.201199	0.205643
	39	0.002516	0	0.001062	0.10872	0.102396	0.108282		39	0.049571	0.108711	0.038867	0.286834	0.295297	0.306759		39	0.00176	0.004616	0.001133	0.149503	0.144585	0.149154		39	0.003452	0.000553	0.002582	0.226428	0.227922	0.23147
	39.5	0.000749	6.9e-05	0	0.136572	0.130875	0.138282		39.5	0.059307	0.118257	0.048668	0.305558	0.312952	0.32487		39.5	0.000546	0.002409	0.000191	0.179743	0.174398	0.179407		39.5	0.007835	0.002926	0.006742	0.250749	0.256032	0.258488
	40	0	0.001125	1.37e-06	0.168704	0.164038	0.172915		40	0.070372	0.129091	0.059862	0.327486	0.333897	0.345957		40	0	0.000831	0	0.215365	0.209635	0.215171		40	0.014514	0.007606	0.012887	0.27623	0.285377	0.286902
	40.5	0.000309	0.003234	0.001095	0.205435	0.201793	0.212121		40.5	0.082978	0.141429	0.072756	0.35331	0.358874	0.370711		40.5	0.000237	0	0.000636	0.257373	0.251286	0.257425		40.5	0.023673	0.01467	0.021501	0.302962	0.316341	0.316877
	41	0.001838	0.006528	0.003423	0.24685	0.244299	0.255999		41	0.097147	0.155498	0.087564	0.383636	0.388337	0.399723		41	0.001397	4.34e-05	0.002247	0.306443	0.30007	0.306884		41	0.035631	0.024639	0.032792	0.331172	0.348937	0.348189
	41.5	0.004747	0.011007	0.006957	0.292635	0.291148	0.304196		41.5	0.113239	0.171556	0.104647	0.418809	0.422762	0.433306		41.5	0.003551	0.001088	0.005011	0.363004	0.356339	0.363825		41.5	0.050702	0.037718	0.047475	0.361062	0.383467	0.381247
	42	0.009251	0.017004	0.012021	0.342545	0.341921	0.356095		42	0.131635	0.190002	0.124464	0.459009	0.462243	0.471493		42	0.006936	0.00327	0.009177	0.426822	0.420148	0.428047		42	0.069014	0.054343	0.065327	0.392644	0.419765	0.415892
	42.5	0.015685	0.024922	0.019008	0.396181	0.396113	0.411329		42.5	0.152799	0.211296	0.147481	0.503776	0.506114	0.513955		42.5	0.011823	0.006872	0.014941	0.49715	0.490721	0.498665		42.5	0.090746	0.074456	0.086829	0.425949	0.457996	0.452017
	43	0.024235	0.034929	0.028118	0.45263	0.453067	0.468977		43	0.177234	0.235998	0.174178	0.552062	0.553346	0.559708		43	0.018543	0.012125	0.022548	0.572267	0.566387	0.573901		43	0.116264	0.09829	0.111924	0.460763	0.497902	0.489359
	43.5	0.035149	0.047112	0.039527	0.510913	0.511693	0.527938		43.5	0.20562	0.264596	0.205154	0.602371	0.6026	0.607232		43.5	0.027223	0.019307	0.032149	0.649505	0.644337	0.650975		43.5	0.145472	0.125792	0.140856	0.496717	0.539132	0.527773
	44	0.048842	0.062111	0.053754	0.570549	0.571543	0.587759		44	0.238659	0.297772	0.241032	0.653185	0.652234	0.655019		44	0.038114	0.028794	0.043931	0.725428	0.721112	0.726518		44	0.178237	0.15697	0.173449	0.533001	0.580523	0.566149
	44.5	0.065636	0.080179	0.070993	0.630228	0.631532	0.647374		44.5	0.277093	0.336258	0.282505	0.702674	0.700518	0.701409		44.5	0.051497	0.040964	0.058083	0.796278	0.792671	0.796746		44.5	0.215238	0.191813	0.209874	0.569372	0.621879	0.604464
	45	0.085875	0.101565	0.091444	0.688611	0.690307	0.705307		45	0.321674	0.380793	0.330316	0.749245	0.746312	0.745031		45	0.067657	0.056222	0.075002	0.858388	0.855338	0.858094		45	0.255788	0.230349	0.249986	0.604573	0.661852	0.641291
	45.5	0.110145	0.126828	0.115702	0.744493	0.746507	0.760449		45.5	0.373047	0.431846	0.384986	0.792029	0.788582	0.784795		45.5	0.087104	0.075147	0.09521	0.909065	0.906352	0.908034		45.5	0.299505	0.27242	0.293823	0.637917	0.69938	0.676203
	46	0.139021	0.156757	0.144459	0.796545	0.798841	0.811541		46	0.431407	0.48951	0.446581	0.830613	0.827003	0.820548		46	0.110704	0.098586	0.119654	0.947301	0.944873	0.945807		46	0.346508	0.317901	0.341242	0.668869	0.733857	0.708706
	46.5	0.173191	0.19184	0.178309	0.843087	0.845581	0.856897		46.5	0.49643	0.55301	0.514695	0.864966	0.861593	0.852366		46.5	0.139692	0.127699	0.149565	0.973508	0.971443	0.971855		46.5	0.397025	0.367022	0.392053	0.697613	0.765445	0.738775
	47	0.213494	0.232966	0.218154	0.883084	0.885664	0.895566		47	0.566843	0.62074	0.587979	0.895568	0.892721	0.880768		47	0.17567	0.164077	0.186523	0.989394	0.987858	0.987944		47	0.450249	0.419452	0.44619	0.724028	0.793637	0.765943
	47.5	0.260841	0.28106	0.265073	0.916284	0.918621	0.927288		47.5	0.640582	0.690278	0.664014	0.922961	0.920579	0.906451		47.5	0.220636	0.209706	0.232417	0.997428	0.996557	0.99656		47.5	0.506354	0.474793	0.503236	0.748526	0.819026	0.790919
	48	0.316011	0.336796	0.319793	0.942777	0.944691	0.952109		48	0.714762	0.758467	0.739376	0.947067	0.945276	0.930174		48	0.276587	0.26673	0.289185	1	0.999978	0.999996		48	0.564873	0.532467	0.562389	0.771251	0.841796	0.813493
	48.5	0.379592	0.400527	0.382821	0.963206	0.964481	0.9707		48.5	0.78581	0.82208	0.810371	0.96756	0.96643	0.951838		48.5	0.345427	0.337053	0.358322	0.999049	1	1		48.5	0.624523	0.591439	0.622636	0.792518	0.862244	0.833921
	49	0.451072	0.471957	0.453942	0.978326	0.978921	0.983875		49	0.849995	0.878265	0.87307	0.983834	0.983096	0.970878		49	0.427572	0.421169	0.440199	0.99601	0.997909	0.997964		49	0.683411	0.649979	0.682615	0.811893	0.880442	0.852427
	49.5	0.529126	0.549486	0.531676	0.989105	0.988941	0.992656		49.5	0.904268	0.924654	0.924334	0.994923	0.994484	0.986162		49.5	0.52128	0.517262	0.533024	0.991783	0.994573	0.994745		49.5	0.74002	0.706567	0.740431	0.829279	0.896753	0.869131
	50	0.611135	0.63046	0.613346	0.99608	0.995512	0.997783		50	0.946527	0.959748	0.962187	1	1	0.996299		50	0.621884	0.620371	0.632074	0.98674	0.990412	0.990634		50	0.792601	0.759419	0.794102	0.844932	0.91103	0.884076
	50.5	0.693163	0.711143	0.695207	0.999646	0.999056	1		50.5	0.97584	0.983332	0.986557	0.999158	0.999631	1		50.5	0.722272	0.723002	0.73034	0.981143	0.985594	0.985853		50.5	0.839375	0.806782	0.841998	0.858511	0.923703	0.897491
	51	0.770596	0.787034	0.772611	1	1	0.999772		51	0.993057	0.996202	0.998415	0.992949	0.993783	0.996632		51	0.813955	0.816381	0.819881	0.975099	0.980114	0.980445		51	0.878915	0.847389	0.882736	0.869906	0.934418	0.909016
	51.5	0.839512	0.853895	0.841289	0.99769	0.998797	0.997669		51.5	1	1	1	0.982223	0.983804	0.98668		51.5	0.889724	0.892989	0.893616	0.968537	0.97401	0.974461		51.5	0.911134	0.880664	0.915565	0.879774	0.943466	0.918887
	52	0.896572	0.90872	0.898114	0.993152	0.995905	0.993988		52	0.998907	0.996729	0.993759	0.968235	0.970894	0.971226		52	0.945139	0.948345	0.947343	0.961423	0.967251	0.967762		52	0.935926	0.906487	0.940648	0.887985	0.95071	0.927129
	52.5	0.940012	0.949853	0.941441	0.986785	0.991373	0.98913		52.5	0.99199	0.988556	0.982198	0.952167	0.956137	0.951678		52.5	0.979707	0.982161	0.980673	0.953745	0.959831	0.96046		52.5	0.953501	0.9252	0.958773	0.894431	0.956281	0.933609
	53	0.970217	0.977447	0.971266	0.979083	0.98562	0.983176		53	0.981232	0.977125	0.967204	0.934761	0.94025	0.929593		53	0.996357	0.997709	0.996734	0.945433	0.951771	0.952472		53	0.96476	0.937705	0.970583	0.899499	0.959851	0.938058
	53.5	0.988779	0.993348	0.98934	0.970558	0.978864	0.976306		53.5	0.967747	0.963567	0.950256	0.916343	0.923782	0.906278		53.5	1	1	1	0.936244	0.942929	0.94368		53.5	0.971429	0.94508	0.977434	0.902982	0.961969	0.941053
	54	0.997806	1	0.998071	0.96142	0.97133	0.968684		54	0.952404	0.948496	0.932197	0.897289	0.906806	0.882331		54	0.99539	0.994028	0.995129	0.926151	0.933273	0.933946		54	0.974095	0.948449	0.980584	0.904602	0.962192	0.942173
	54.5	1	0.999954	1	0.951758	0.962945	0.960365		54.5	0.93577	0.932577	0.913642	0.877761	0.889281	0.858341		54.5	0.986202	0.983484	0.985772	0.915041	0.922723	0.923323		54.5	0.973682	0.948722	0.980603	0.904328	0.960562	0.941426
	55	0.997712	0.995589	0.997344	0.941648	0.954078	0.95131		55	0.918187	0.915863	0.894861	0.857749	0.8712	0.834546		55	0.974644	0.970606	0.974073	0.90284	0.911117	0.911521		55	0.97102	0.946639	0.978139	0.902135	0.957006	0.938808
	55.5	0.99235	0.988575	0.991863	0.931167	0.944796	0.941757		55.5	0.899906	0.89858	0.875864	0.837382	0.852674	0.810987		55.5	0.961677	0.956206	0.960747	0.889519	0.898321	0.898587		55.5	0.966714	0.94277	0.974204	0.898163	0.95184	0.93485
	56	0.985166	0.979742	0.984557	0.920198	0.935035	0.931658		56	0.881388	0.881014	0.856734	0.816869	0.833685	0.787773		56	0.94759	0.94071	0.946312	0.875339	0.884636	0.884729		56	0.960535	0.93735	0.968642	0.892686	0.944679	0.9291
	56.5	0.976817	0.96974	0.976007	0.908624	0.924558	0.920895		56.5	0.862595	0.863169	0.83747	0.796198	0.814259	0.765006		56.5	0.932487	0.924348	0.931102	0.86042	0.870115	0.870067		56.5	0.95273	0.93036	0.961294	0.885218	0.935578	0.921729
	57	0.967502	0.958907	0.966523	0.896527	0.913556	0.909599		57	0.843698	0.844808	0.818034	0.775259	0.794433	0.742386		57	0.916715	0.907466	0.915147	0.844992	0.854929	0.85471		57	0.943344	0.921766	0.95263	0.876129	0.924836	0.912776
	57.5	0.957433	0.947257	0.95625	0.883864	0.90171	0.897653		57.5	0.824717	0.826122	0.79846	0.754383	0.774405	0.719992		57.5	0.900451	0.890225	0.898807	0.82919	0.839314	0.838973		57.5	0.932554	0.911857	0.942324	0.865223	0.912422	0.902174
	58	0.946805	0.934785	0.945193	0.870473	0.888835	0.884861		58	0.805738	0.807195	0.778964	0.733505	0.754142	0.697772		58	0.88403	0.872854	0.882251	0.813216	0.82359	0.823062		58	0.920384	0.900439	0.930125	0.85222	0.897993	0.889743
	58.5	0.935391	0.921738	0.933394	0.85638	0.87503	0.871398		58.5	0.786579	0.787973	0.759438	0.712584	0.73367	0.675662		58.5	0.86737	0.855321	0.865514	0.797094	0.807708	0.806948		58.5	0.906929	0.887847	0.916644	0.837443	0.881964	0.875789
	59	0.923435	0.908159	0.920941	0.841832	0.860621	0.85726		59	0.767403	0.768652	0.73987	0.691694	0.713141	0.65361		59	0.850826	0.837638	0.84848	0.780901	0.79178	0.79077		59	0.892482	0.874289	0.902017	0.82153	0.864732	0.860455
	59.5	0.910951	0.894028	0.907843	0.826635	0.845495	0.842471		59.5	0.748158	0.749389	0.720243	0.671115	0.692636	0.631809		59.5	0.834288	0.81975	0.831371	0.764553	0.775774	0.774518		59.5	0.877127	0.85982	0.886147	0.804305	0.846064	0.843978
	60	0.897796	0.879444	0.894209	0.810934	0.829958	0.827244		60	0.728959	0.730136	0.700521	0.650629	0.672001	0.610159		60	0.817846	0.801704	0.814061	0.748132	0.759709	0.758195		60	0.860807	0.844513	0.869725	0.786347	0.826357	0.826898
	60.5	0.884101	0.864659	0.880132	0.794881	0.814094	0.811758		60.5	0.709691	0.710915	0.680671	0.630258	0.651286	0.588768		60.5	0.801199	0.783511	0.796588	0.731605	0.743482	0.741686		60.5	0.843732	0.828685	0.852836	0.767927	0.806122	0.809209
	61	0.870046	0.849535	0.865655	0.778542	0.798108	0.79591		61	0.690449	0.691729	0.660766	0.61022	0.630675	0.567555		61	0.784577	0.765242	0.779029	0.715053	0.727138	0.725144		61	0.825985	0.812166	0.835026	0.74855	0.785069	0.79079
	61.5	0.855427	0.834014	0.850774	0.761783	0.781691	0.779853		61.5	0.671357	0.672505	0.640767	0.590412	0.60999	0.546571		61.5	0.76786	0.746968	0.761575	0.69852	0.710739	0.708576		61.5	0.807616	0.794973	0.816698	0.728502	0.763265	0.771953
	62	0.840388	0.818189	0.835535	0.744828	0.764955	0.763508		62	0.652261	0.653275	0.620835	0.570514	0.58935	0.525833		62	0.751138	0.728809	0.744128	0.682072	0.694291	0.692017		62	0.788869	0.777168	0.797819	0.707809	0.740965	0.752475
	62.5	0.825078	0.80214	0.819852	0.727723	0.747854	0.746995		62.5	0.633252	0.63422	0.601113	0.550639	0.568875	0.505353		62.5	0.734377	0.710819	0.726852	0.665759	0.677914	0.675531		62.5	0.769694	0.758699	0.778268	0.686393	0.718309	0.73223
	63	0.809458	0.785857	0.803902	0.710573	0.730731	0.73034		63	0.61454	0.615255	0.58145	0.530901	0.548598	0.485113		63	0.717901	0.69299	0.709776	0.649623	0.661695	0.659296		63	0.749856	0.739858	0.758271	0.664472	0.695105	0.71157
	63.5	0.793717	0.76951	0.787771	0.693495	0.713441	0.713717		63.5	0.596068	0.596547	0.561921	0.511178	0.528452	0.465238		63.5	0.701718	0.675437	0.6929	0.633665	0.645676	0.643277		63.5	0.729873	0.720673	0.738078	0.642619	0.671971	0.690658
	64	0.778029	0.753257	0.771573	0.676604	0.696352	0.697217		64	0.577668	0.578203	0.542619	0.491543	0.508502	0.445606		64	0.685691	0.658107	0.67617	0.617804	0.629722	0.62738		64	0.70951	0.701193	0.717623	0.620511	0.648733	0.669286
	64.5	0.762434	0.737186	0.755375	0.659893	0.679581	0.680986		64.5	0.559528	0.560244	0.523436	0.472344	0.488745	0.426239		64.5	0.669767	0.640916	0.659659	0.602074	0.613952	0.611588		64.5	0.688863	0.681848	0.697203	0.598695	0.625638	0.648072
	65	0.74699	0.721378	0.739317	0.643366	0.663196	0.664862		65	0.541512	0.542499	0.504288	0.453545	0.469205	0.407195		65	0.654045	0.623857	0.643279	0.586441	0.598246	0.595907		65	0.66808	0.662482	0.676654	0.576767	0.602243	0.626757
	65.5	0.731866	0.705977	0.723464	0.62708	0.646997	0.649003		65.5	0.523538	0.52506	0.485287	0.435062	0.449917	0.38839		65.5	0.638403	0.606971	0.627113	0.570969	0.582629	0.580256		65.5	0.647405	0.642727	0.655927	0.554622	0.578655	0.604948
	66	0.716822	0.690888	0.707867	0.611017	0.631098	0.633324		66	0.505739	0.50776	0.466439	0.416861	0.431005	0.369809		66	0.622811	0.590227	0.611161	0.555605	0.567093	0.564677		66	0.626378	0.622823	0.6353	0.531996	0.554656	0.582923
	66.5	0.701851	0.676187	0.69233	0.595088	0.615359	0.617781		66.5	0.488141	0.490568	0.447655	0.39898	0.412553	0.351688		66.5	0.607406	0.573666	0.595339	0.540443	0.55174	0.54924		66.5	0.605491	0.602988	0.614801	0.509212	0.530746	0.560981
	67	0.687047	0.661888	0.677048	0.579438	0.599841	0.602367		67	0.470842	0.473477	0.429056	0.381274	0.394489	0.333945		67	0.592334	0.557438	0.579758	0.525583	0.536629	0.534119		67	0.584532	0.582972	0.594316	0.485982	0.506604	0.538591
	67.5	0.672479	0.647955	0.662094	0.564135	0.58454	0.587246		67.5	0.453822	0.456619	0.410622	0.363847	0.376794	0.316586		67.5	0.577472	0.541568	0.564484	0.511001	0.521761	0.519207		67.5	0.563536	0.562841	0.573922	0.462588	0.482574	0.51603
	68	0.657933	0.634065	0.647193	0.548973	0.569393	0.572178		68	0.437021	0.440041	0.392441	0.346663	0.359495	0.299718		68	0.56289	0.52609	0.549477	0.496706	0.50713	0.504578		68	0.542864	0.542927	0.553782	0.439271	0.459	0.494143
	68.5	0.643565	0.620392	0.632256	0.533869	0.554342	0.557156		68.5	0.420351	0.42383	0.37451	0.329797	0.342374	0.283266		68.5	0.54858	0.510986	0.534757	0.482782	0.49279	0.490198		68.5	0.522641	0.523124	0.53373	0.416194	0.435847	0.472639
	69	0.629593	0.606989	0.617757	0.519031	0.539617	0.542241		69	0.403914	0.408026	0.357075	0.313263	0.325565	0.267137		69	0.534541	0.496375	0.520498	0.469214	0.47877	0.476156		69	0.502612	0.50333	0.513779	0.393294	0.412772	0.451218
	69.5	0.615874	0.593828	0.603498	0.504357	0.525153	0.52752		69.5	0.387654	0.392649	0.340061	0.297101	0.309117	0.251407		69.5	0.520621	0.482115	0.50664	0.455866	0.464864	0.462292		69.5	0.483118	0.483531	0.494038	0.370695	0.389999	0.430219
	70	0.602337	0.580872	0.589415	0.489693	0.510898	0.512969		70	0.371657	0.377692	0.323634	0.281277	0.293066	0.236077		70	0.507021	0.468214	0.493064	0.442837	0.45122	0.448778		70	0.464577	0.464346	0.475098	0.349028	0.367699	0.41002
	70.5	0.589128	0.568447	0.575723	0.475224	0.496986	0.498684		70.5	0.356089	0.363149	0.3077	0.265863	0.27731	0.221162		70.5	0.493664	0.454656	0.479858	0.430067	0.437858	0.435586		70.5	0.446351	0.445688	0.456736	0.32791	0.345749	0.389997
	71	0.576418	0.556564	0.562698	0.461141	0.48363	0.484837		71	0.341013	0.348979	0.292355	0.250924	0.262037	0.206814		71	0.480577	0.441463	0.466916	0.417586	0.424727	0.422727		71	0.428694	0.42766	0.439072	0.307495	0.324187	0.370404
	71.5	0.56405	0.545127	0.550069	0.447402	0.470733	0.471488		71.5	0.326356	0.335189	0.277472	0.236447	0.247063	0.192999		71.5	0.467826	0.428557	0.454298	0.405423	0.411895	0.410203		71.5	0.411803	0.410471	0.42227	0.288034	0.303301	0.351506
	72	0.552165	0.534114	0.537892	0.433951	0.458187	0.458435		72	0.31209	0.321807	0.263143	0.222412	0.232414	0.179721		72	0.455706	0.416121	0.442044	0.39375	0.399573	0.398149		72	0.395771	0.394468	0.406513	0.26967	0.283615	0.333569
	72.5	0.540869	0.523708	0.526311	0.42098	0.446129	0.445804		72.5	0.298346	0.308943	0.249356	0.208808	0.218119	0.167005		72.5	0.444099	0.404186	0.43032	0.382601	0.387708	0.38659		72.5	0.38043	0.379428	0.391427	0.251997	0.264978	0.31628
	73	0.53018	0.513758	0.51534	0.408404	0.434578	0.433695		73	0.285131	0.29663	0.236279	0.195753	0.204419	0.154838		73	0.433133	0.392853	0.419122	0.372114	0.376368	0.375616		73	0.366396	0.365537	0.377421	0.235618	0.24756	0.299998
	73.5	0.520154	0.50441	0.505006	0.396317	0.423423	0.422246		73.5	0.272479	0.285062	0.223982	0.18324	0.191304	0.143187		73.5	0.422903	0.382263	0.408785	0.362356	0.365738	0.36539		73.5	0.353829	0.35296	0.364768	0.220726	0.231685	0.284925
	74	0.510991	0.495835	0.495497	0.38478	0.412812	0.411569		74	0.260716	0.274401	0.212614	0.17142	0.179037	0.13221		74	0.413443	0.372583	0.399235	0.353543	0.355844	0.355987		74	0.342861	0.341813	0.353582	0.207237	0.217531	0.271441
	74.5	0.502815	0.4884	0.487137	0.374128	0.403092	0.402082		74.5	0.249994	0.264819	0.202321	0.160468	0.167731	0.122018		74.5	0.40467	0.363836	0.390608	0.345675	0.346791	0.347459		74.5	0.333452	0.332442	0.344126	0.195619	0.204887	0.259643
	75	0.495843	0.482118	0.479902	0.364349	0.394339	0.393782		75	0.240431	0.256379	0.193232	0.150594	0.157512	0.112658		75	0.396765	0.35619	0.383059	0.338969	0.338757	0.340009		75	0.325793	0.324913	0.336703	0.186092	0.194173	0.249833
	75.5	0.490406	0.477402	0.474229	0.355934	0.38689	0.387091		75.5	0.232226	0.249413	0.185612	0.141846	0.148403	0.104294		75.5	0.389969	0.349919	0.376813	0.333599	0.331937	0.333763		75.5	0.320272	0.319651	0.331591	0.179272	0.185899	0.242535
	76	0.486677	0.47451	0.470287	0.348986	0.381159	0.382197		76	0.225738	0.244203	0.179651	0.134378	0.140672	0.097157		76	0.384639	0.345304	0.372048	0.329971	0.326569	0.329089		76	0.317398	0.31736	0.329195	0.175876	0.180764	0.238585
	76.5	0.485067	0.473746	0.468459	0.34379	0.377371	0.379535		76.5	0.221223	0.241053	0.175775	0.128387	0.13434	0.091269		76.5	0.381146	0.34267	0.369298	0.328365	0.323093	0.326395		76.5	0.317952	0.318812	0.330234	0.177028	0.179602	0.238627
	77	0.486088	0.475386	0.469083	0.340585	0.375954	0.379562		77	0.219088	0.240376	0.174481	0.124141	0.129783	0.086851		77	0.380073	0.342685	0.368978	0.329467	0.321943	0.326337		77	0.322842	0.324383	0.335486	0.183363	0.183235	0.243577
	77.5	0.490335	0.480227	0.473045	0.340199	0.377645	0.383169		77.5	0.219856	0.242718	0.17637	0.121924	0.127346	0.084295		77.5	0.382211	0.346048	0.371662	0.333924	0.323871	0.329475		77.5	0.333315	0.335436	0.34602	0.1968	0.193189	0.255013
	78	0.498551	0.488901	0.480841	0.343003	0.383139	0.391094		78	0.224126	0.248444	0.1819	0.122202	0.127489	0.08391		78	0.388149	0.35351	0.378139	0.342688	0.329677	0.336744		78	0.350264	0.352934	0.362854	0.218263	0.210569	0.274168
	78.5	0.51154	0.502103	0.493304	0.34969	0.393082	0.404143		78.5	0.232439	0.25798	0.191768	0.125554	0.130603	0.086001		78.5	0.398725	0.365989	0.389289	0.356651	0.340245	0.349028		78.5	0.374842	0.377942	0.387355	0.249211	0.23678	0.302158
	79	0.529974	0.520654	0.511032	0.360969	0.408271	0.423047		79	0.245057	0.271718	0.206295	0.132362	0.137236	0.091106		79	0.415233	0.3847	0.406052	0.377075	0.356596	0.3674		79	0.408001	0.411593	0.420754	0.291253	0.273002	0.340749
	79.5	0.554467	0.545131	0.534731	0.377406	0.42915	0.448349		79.5	0.262238	0.289719	0.225531	0.142974	0.147717	0.099532		79.5	0.438666	0.410738	0.429629	0.405059	0.379856	0.392896		79.5	0.450948	0.455224	0.463817	0.345958	0.320941	0.391118
	80	0.585219	0.575623	0.564376	0.398982	0.45574	0.480047		80	0.28352	0.311571	0.248909	0.157635	0.162204	0.111341		80	0.469959	0.445182	0.461198	0.441673	0.410823	0.426613		80	0.503892	0.509066	0.517089	0.413342	0.38069	0.453791
	80.5	0.621707	0.611643	0.599511	0.425251	0.487361	0.517252		80.5	0.307728	0.336297	0.275362	0.176298	0.180589	0.126381		80.5	0.509967	0.488667	0.501383	0.487299	0.449845	0.469002		80.5	0.566794	0.57311	0.580545	0.493323	0.452086	0.528428
	81	0.662726	0.651901	0.638875	0.455128	0.522729	0.558501		81	0.333107	0.362228	0.302956	0.198359	0.202278	0.144193		81	0.558647	0.541062	0.550054	0.541441	0.496582	0.519534		81	0.638114	0.645832	0.652309	0.583455	0.532992	0.612883
	81.5	0.705776	0.693764	0.680148	0.486494	0.559363	0.600819		81.5	0.357453	0.387043	0.329273	0.222727	0.226123	0.16376		81.5	0.614656	0.600915	0.606039	0.602323	0.549506	0.576605		81.5	0.714844	0.723485	0.728731	0.679132	0.61937	0.702372
	82	0.7476	0.734161	0.719955	0.516521	0.594101	0.640566		82	0.378076	0.40836	0.351677	0.24776	0.250396	0.183547		82	0.675619	0.665299	0.666728	0.666663	0.605681	0.6371		82	0.791964	0.801005	0.804996	0.773632	0.704937	0.790998
	82.5	0.784448	0.769443	0.754835	0.542169	0.623521	0.67377		82.5	0.392882	0.423581	0.368203	0.271355	0.273034	0.201849		82.5	0.73746	0.729932	0.728037	0.729788	0.660947	0.696551		82.5	0.863699	0.872508	0.875101	0.859462	0.782708	0.871066
	83	0.812921	0.79628	0.781576	0.56092	0.644786	0.697272		83	0.400711	0.430411	0.377499	0.291292	0.291871	0.217083		83	0.795315	0.789837	0.785232	0.786754	0.710807	0.750069		83	0.923774	0.931527	0.932802	0.928744	0.845454	0.93545
	83.5	0.830464	0.81211	0.7977	0.570946	0.655853	0.708785		83.5	0.401151	0.428002	0.379297	0.305671	0.305258	0.227828		83.5	0.844422	0.840137	0.833747	0.833092	0.75106	0.793427		83.5	0.967723	0.973167	0.973559	0.976331	0.887872	0.979082
	84	0.836444	0.816597	0.802734	0.571926	0.656556	0.708344		84	0.394956	0.416917	0.374505	0.313664	0.312424	0.233386		84	0.880935	0.877108	0.869912	0.865491	0.778633	0.82359		84	0.99295	0.995815	0.995676	0.999561	0.907801	1
	84.5	0.83155	0.810447	0.797567	0.564832	0.64806	0.697404		84.5	0.383733	0.398417	0.364634	0.315168	0.313382	0.234038		84.5	0.902832	0.899216	0.89198	0.882963	0.792522	0.839603		84.5	1	1	1	1	0.90633	0.999177
	85	0.817883	0.795693	0.78409	0.551415	0.632498	0.678505		85	0.369175	0.375038	0.351252	0.311032	0.309096	0.230524		85	0.910617	0.907042	0.900359	0.886694	0.793845	0.842652		85	0.991655	0.988546	0.989575	0.981748	0.887335	0.980785
	85.5	0.79795	0.774908	0.764812	0.533713	0.612119	0.654405		85.5	0.352627	0.350195	0.335947	0.302589	0.300977	0.223905		85.5	0.906447	0.902902	0.897185	0.87923	0.784954	0.835407		85.5	0.971791	0.965926	0.968465	0.950322	0.855672	0.949736
	86	0.774241	0.750875	0.742156	0.513517	0.589077	0.627543		86	0.335404	0.325915	0.319782	0.291413	0.29048	0.215464		86	0.893512	0.890147	0.885578	0.863826	0.768891	0.820966		86	0.944361	0.936542	0.941	0.910688	0.816405	0.91109
	86.5	0.748504	0.725171	0.717663	0.492045	0.56464	0.599362		86.5	0.31812	0.303211	0.303336	0.278598	0.278629	0.206081		86.5	0.875116	0.872162	0.868773	0.843734	0.748706	0.802243		86.5	0.912937	0.903469	0.910139	0.867313	0.773273	0.868748
	87	0.722038	0.698906	0.692502	0.470097	0.539682	0.570714		87	0.300994	0.282554	0.286976	0.265021	0.265189	0.196242		87	0.853972	0.851602	0.84933	0.821323	0.726634	0.781529		87	0.879539	0.868799	0.877814	0.82227	0.728522	0.824937
	87.5	0.695466	0.67274	0.667326	0.448155	0.514612	0.54219		87.5	0.283144	0.263685	0.270807	0.25012	0.249871	0.186292		87.5	0.831665	0.830086	0.828846	0.798036	0.703918	0.760132		87.5	0.845367	0.833846	0.844906	0.776792	0.683196	0.780926
	88	0.669037	0.646894	0.642148	0.426231	0.489547	0.513654		88	0.26408	0.245638	0.253807	0.233942	0.232516	0.176262		88	0.809253	0.80849	0.808123	0.774626	0.681271	0.738701		88	0.811612	0.798994	0.812239	0.731413	0.637956	0.737345
	88.5	0.643024	0.621245	0.617137	0.404548	0.464686	0.48548		88.5	0.243412	0.228073	0.23575	0.216499	0.212995	0.166077		88.5	0.787093	0.787142	0.787373	0.751367	0.659006	0.717474		88.5	0.778	0.764151	0.779701	0.686194	0.592627	0.693942
	89	0.617561	0.595891	0.592419	0.383242	0.440201	0.457842		89	0.221069	0.210925	0.216636	0.197691	0.191265	0.155811		89	0.765211	0.766184	0.766703	0.728265	0.637006	0.696549		89	0.744334	0.729152	0.747243	0.640784	0.5471	0.650324
	89.5	0.592623	0.570934	0.567927	0.362253	0.416038	0.430847		89.5	0.196998	0.194162	0.196452	0.177431	0.169265	0.144787		89.5	0.743515	0.74537	0.745904	0.705187	0.615109	0.675828		89.5	0.710674	0.694139	0.714799	0.595474	0.501444	0.606877
	90	0.568078	0.546158	0.543547	0.34145	0.39198	0.40418		90	0.173017	0.17783	0.175182	0.157604	0.148124	0.132628		90	0.722071	0.724907	0.725006	0.682084	0.593299	0.655274		90	0.676943	0.658971	0.682484	0.550095	0.455686	0.563354
Run 2
	Temperature (°C)	Fnorm (A.U.)							Temperature (°C)	Fnorm (A.U.)							Temperature (°C)	Fnorm (A.U.)							Temperature (°C)	Fnorm (A.U.)
		R232H + PZL-A			R232H					A467T + PZL-A			A467T					W748S + PZL-A			W748S					G848S + PZL-A			G848S
	30	0.032322	0.039151	0.031718	0.011771	0.016668	0.017982		30	0.106146	0.062541	0.059862	0.234243	0.23479	0.212782		30	0.021764	0.009598	0.010012	0.001912	0.00232	0.002901		30	0.100319	0.133009	0.08822	0	0.001379	0.001127
	30.5	0.02768	0.033537	0.026831	0.008663	0.013084	0.013988		30.5	0.100458	0.055753	0.053434	0.234877	0.235731	0.212929		30.5	0.018625	0.007702	0.007772	0.000539	0.000736	0.000964		30.5	0.090907	0.122024	0.079124	0.000496	0	0
	31	0.023276	0.028294	0.022376	0.006057	0.009854	0.010405		31	0.094962	0.049018	0.047115	0.236222	0.237455	0.213823		31	0.015663	0.006088	0.00588	0	0	5e-06		31	0.081629	0.111	0.070145	0.003011	0.000504	0.000243
	31.5	0.019211	0.023464	0.018394	0.003873	0.00706	0.007316		31.5	0.089689	0.042569	0.04103	0.238376	0.240047	0.215577		31.5	0.012882	0.0047	0.004248	0.000472	0.00024	0		31.5	0.072541	0.099794	0.061292	0.007521	0.002889	0.002144
	32	0.015502	0.019018	0.01475	0.002231	0.004664	0.004722		32	0.084622	0.036388	0.035115	0.241285	0.243471	0.218132		32	0.010359	0.003492	0.002861	0.002045	0.00155	0.001012		32	0.063645	0.088702	0.052729	0.013794	0.007231	0.005672
	32.5	0.012222	0.015014	0.011446	0.00107	0.002715	0.002645		32.5	0.079808	0.030454	0.02955	0.244973	0.24768	0.221495		32.5	0.00812	0.002491	0.001786	0.004829	0.003974	0.003117		32.5	0.055021	0.077762	0.044582	0.021994	0.013351	0.011086
	33	0.00932	0.011497	0.008527	0.000319	0.001242	0.001158		33	0.075362	0.024856	0.024322	0.249363	0.252657	0.22565		33	0.006173	0.001662	0.001015	0.008747	0.007557	0.006399		33	0.046847	0.066863	0.036986	0.032421	0.021223	0.018452
	33.5	0.006813	0.00842	0.005924	0	0.000332	0.000267		33.5	0.071253	0.01972	0.019514	0.25444	0.258324	0.230532		33.5	0.004657	0.000954	0.000409	0.013892	0.012458	0.010962		33.5	0.039319	0.056435	0.029914	0.044801	0.030667	0.028244
	34	0.00462	0.005738	0.003678	0.000311	0	0		34	0.06761	0.014897	0.015132	0.260108	0.264532	0.236025		34	0.003419	0.000407	7.3e-05	0.020293	0.018632	0.016849		34	0.032269	0.046644	0.023538	0.059101	0.041906	0.040022
	34.5	0.002836	0.003528	0.001865	0.001198	0.000326	0.000442		34.5	0.064488	0.010532	0.01135	0.266353	0.271244	0.242068		34.5	0.002409	8.5e-05	0	0.027971	0.026089	0.02409		34.5	0.025829	0.037425	0.017988	0.075354	0.054684	0.053548
	35	0.001416	0.001787	0.000644	0.002834	0.001377	0.001646		35	0.06201	0.006821	0.008158	0.273103	0.278363	0.248583		35	0.001622	0	0.0002	0.036944	0.03487	0.032786		35	0.020121	0.028801	0.013182	0.093474	0.069244	0.06849
	35.5	0.000443	0.000559	0	0.005303	0.003185	0.003572		35.5	0.060215	0.003776	0.005693	0.280367	0.285814	0.255515		35.5	0.001019	0.000117	0.00056	0.047331	0.04506	0.042934		35.5	0.014991	0.021249	0.008945	0.112798	0.085254	0.084854
	36	0	0	5.55e-05	0.008751	0.005792	0.006383		36	0.059283	0.001474	0.004126	0.288194	0.293629	0.262907		36	0.000498	0.000507	0.00125	0.059219	0.056601	0.054598		36	0.010348	0.014683	0.005497	0.133516	0.102781	0.102011
	36.5	0.000194	0.00021	0.000839	0.013184	0.009395	0.010172		36.5	0.059255	0.00018	0.003631	0.296649	0.30189	0.270829		36.5	0.000184	0.001145	0.002131	0.072772	0.069724	0.06791		36.5	0.00643	0.009226	0.00287	0.155253	0.121388	0.120158
	37	0.001075	0.001241	0.002482	0.018813	0.014099	0.015027		37	0.060355	0	0.00428	0.305943	0.310682	0.279501		37	0	0.001967	0.003246	0.088117	0.084647	0.083117		37	0.003379	0.004929	0.000893	0.178113	0.141267	0.139444
	37.5	0.002739	0.003163	0.00496	0.025666	0.019996	0.021067		37.5	0.062716	0.001089	0.00633	0.316318	0.320266	0.289169		37.5	3.7e-05	0.002946	0.004483	0.105547	0.101599	0.100317		37.5	0.001066	0.001943	0	0.201832	0.162088	0.159947
	38	0.005281	0.006076	0.008369	0.033952	0.027285	0.028556		38	0.06657	0.003719	0.009953	0.328053	0.330883	0.300115		38	0.000386	0.004187	0.006045	0.125397	0.120946	0.119955		38	0	0.000319	0.000611	0.226816	0.184152	0.18189
	38.5	0.008786	0.010051	0.01283	0.043811	0.036171	0.037595		38.5	0.072069	0.008164	0.01534	0.341438	0.342915	0.312677		38.5	0.001097	0.00565	0.007842	0.148196	0.143236	0.142434		38.5	0.000261	0	0.002818	0.253015	0.20734	0.205431
	39	0.013396	0.01519	0.018522	0.055483	0.046771	0.048398		39	0.079534	0.014628	0.022726	0.35689	0.35677	0.327242		39	0.002156	0.007391	0.010023	0.17442	0.168956	0.168427		39	0.002131	0.001146	0.006541	0.280741	0.231524	0.230357
	39.5	0.01916	0.021646	0.025511	0.069273	0.059423	0.061205		39.5	0.089142	0.023368	0.032447	0.374803	0.373039	0.344214		39.5	0.003841	0.009545	0.012578	0.204787	0.1988	0.198467		39.5	0.005626	0.004016	0.012272	0.309935	0.256849	0.256692
	40	0.026287	0.029632	0.034003	0.085616	0.074483	0.076369		40	0.101135	0.034728	0.04474	0.395674	0.392277	0.364128		40	0.006082	0.012172	0.01568	0.239905	0.233383	0.233347		40	0.011234	0.008956	0.020101	0.340344	0.282842	0.284334
	40.5	0.034806	0.039156	0.044112	0.104904	0.092341	0.094231		40.5	0.115798	0.049063	0.059998	0.420031	0.415297	0.387629		40.5	0.008839	0.015303	0.019249	0.280326	0.273245	0.273566		40.5	0.018897	0.016067	0.030049	0.372033	0.309581	0.312588
	41	0.044861	0.050457	0.055981	0.127675	0.113571	0.115308		41	0.133575	0.066767	0.078684	0.448403	0.442689	0.415298		41	0.012183	0.01909	0.023463	0.326344	0.318806	0.319544		41	0.029107	0.026168	0.042389	0.404846	0.337238	0.341831
	41.5	0.056497	0.063558	0.069641	0.154513	0.138749	0.140125		41.5	0.154791	0.088298	0.101261	0.481123	0.474993	0.447631		41.5	0.016267	0.023567	0.028351	0.377968	0.370134	0.371189		41.5	0.04192	0.039501	0.057502	0.43867	0.366281	0.372224
	42	0.069738	0.078471	0.085217	0.185855	0.168379	0.16931		42	0.179845	0.114177	0.12813	0.518177	0.512205	0.484755		42	0.020954	0.028781	0.033993	0.434804	0.426742	0.42819		42	0.057671	0.056454	0.075514	0.473457	0.396425	0.403541
	42.5	0.084527	0.095124	0.10269	0.222211	0.203105	0.203535		42.5	0.209279	0.144797	0.159808	0.559091	0.553867	0.526275		42.5	0.026547	0.034857	0.040438	0.495909	0.487805	0.489551		42.5	0.076501	0.077191	0.096604	0.509869	0.428418	0.435958
	43	0.10097	0.113685	0.12212	0.264016	0.2434	0.243432		43	0.243417	0.180628	0.196698	0.60294	0.598874	0.571251		43	0.033264	0.041933	0.047901	0.559709	0.55173	0.553665		43	0.098675	0.101938	0.121239	0.547423	0.46207	0.470124
	43.5	0.118962	0.133966	0.143515	0.311426	0.289519	0.289543		43.5	0.282406	0.221845	0.238967	0.648327	0.645678	0.618248		43.5	0.041317	0.050162	0.056492	0.624112	0.616391	0.618436		43.5	0.124301	0.13057	0.149491	0.586082	0.49707	0.50532
	44	0.138601	0.156084	0.166839	0.364322	0.341477	0.342097		44	0.326348	0.268538	0.286603	0.69368	0.692428	0.665486		44	0.050961	0.059932	0.066546	0.686876	0.679514	0.681568		44	0.153432	0.163141	0.181534	0.625362	0.532613	0.54109
	44.5	0.160126	0.180076	0.192085	0.422359	0.398798	0.400804		44.5	0.375203	0.320643	0.339514	0.737418	0.737416	0.711237		44.5	0.062589	0.071523	0.078432	0.745496	0.738616	0.740648		44.5	0.186117	0.19952	0.217337	0.664586	0.568265	0.577168
	45	0.183779	0.206103	0.219302	0.484605	0.460474	0.464823		45	0.428552	0.377948	0.397296	0.778329	0.779279	0.753972		45	0.076709	0.085581	0.092707	0.797863	0.791595	0.793544		45	0.222235	0.239815	0.256781	0.70229	0.603009	0.612672
	45.5	0.209736	0.23425	0.248548	0.549561	0.52514	0.532598		45.5	0.485963	0.439682	0.459218	0.815544	0.817115	0.792672		45.5	0.094112	0.10291	0.110209	0.842849	0.837343	0.839127		45.5	0.261759	0.283994	0.299707	0.738069	0.636009	0.646564
	46	0.238463	0.264732	0.279827	0.615448	0.59084	0.601882		46	0.546656	0.505259	0.524641	0.848807	0.850548	0.826931		46	0.116065	0.124753	0.132027	0.879982	0.875244	0.876887		46	0.304487	0.331837	0.346137	0.771382	0.666593	0.678549
	46.5	0.270252	0.297772	0.313374	0.68008	0.655377	0.670111		46.5	0.609815	0.573629	0.592362	0.878095	0.879756	0.85701		46.5	0.144255	0.152752	0.15977	0.909606	0.905479	0.907016		46.5	0.350549	0.383426	0.39605	0.802119	0.694978	0.708291
	47	0.305447	0.33364	0.349281	0.74105	0.716574	0.734595		47	0.674076	0.643339	0.661125	0.903957	0.905191	0.883514		47	0.181222	0.189465	0.195799	0.932599	0.929151	0.930369		47	0.399735	0.43865	0.449547	0.830101	0.720713	0.735218
	47.5	0.34453	0.37276	0.387981	0.796226	0.772391	0.792864		47.5	0.737791	0.71238	0.729164	0.92676	0.927504	0.907475		47.5	0.229838	0.237686	0.242939	0.95047	0.947587	0.948469		47.5	0.451893	0.496949	0.506232	0.856286	0.744379	0.759681
	48	0.388138	0.415362	0.429846	0.844058	0.821162	0.843058		48	0.798821	0.778652	0.794305	0.946889	0.947133	0.929722		48	0.292848	0.300177	0.303832	0.964264	0.961751	0.962364		48	0.506311	0.557606	0.565362	0.880247	0.766022	0.781717
	48.5	0.436836	0.461966	0.47548	0.883631	0.862091	0.884317		48.5	0.854992	0.839444	0.853824	0.964317	0.964394	0.950561		48.5	0.371861	0.378596	0.380223	0.974932	0.972921	0.973163		48.5	0.562087	0.619691	0.625868	0.901951	0.785919	0.801469
	49	0.490991	0.512774	0.525241	0.914874	0.895024	0.91648		49	0.903608	0.892239	0.90529	0.979027	0.97906	0.969469		49	0.466074	0.471926	0.471349	0.983223	0.981822	0.981829		49	0.617767	0.681446	0.686328	0.921464	0.803669	0.819241
	49.5	0.550442	0.567927	0.57949	0.938642	0.920677	0.940566		49.5	0.942901	0.935043	0.946334	0.990289	0.990536	0.985239		49.5	0.570569	0.575557	0.572844	0.989755	0.988831	0.988733		49.5	0.671645	0.741036	0.744728	0.938855	0.819934	0.835136
	50	0.614392	0.626753	0.637496	0.956331	0.940377	0.958073		50	0.971759	0.966732	0.975612	0.997517	0.997767	0.995965		50	0.677617	0.68169	0.677305	0.99444	0.994041	0.993916		50	0.721846	0.796544	0.799597	0.953193	0.833963	0.849324
	50.5	0.680967	0.687934	0.697913	0.969383	0.955459	0.970679		50.5	0.990125	0.987247	0.993165	1	1	1		50.5	0.778021	0.781212	0.775786	0.997623	0.997688	0.997506		50.5	0.766995	0.846074	0.848998	0.965592	0.846311	0.861811
	51	0.747144	0.749086	0.75827	0.978969	0.967108	0.979711		51	0.998872	0.997765	1	0.997511	0.996757	0.996489		51	0.862904	0.865207	0.859748	0.999532	0.999611	0.99956		51	0.805674	0.888139	0.891723	0.975974	0.857129	0.8727
	51.5	0.809924	0.807721	0.815917	0.986278	0.976568	0.986556		51.5	1	1	0.998326	0.990025	0.988221	0.985631		51.5	0.926448	0.928234	0.923522	1	1	1		51.5	0.837243	0.922045	0.926888	0.984202	0.866492	0.88178
	52	0.866219	0.860866	0.867821	0.992037	0.98447	0.991957		52	0.995285	0.995938	0.990393	0.978165	0.97514	0.968674		52	0.968294	0.969392	0.965932	0.999018	0.998993	0.999198		52	0.861777	0.947817	0.954274	0.990304	0.874097	0.889811
	52.5	0.913184	0.905941	0.91162	0.996115	0.990684	0.995855		52.5	0.986526	0.987566	0.978469	0.962797	0.958929	0.947659		52.5	0.991101	0.991713	0.989625	0.997016	0.996666	0.997113		52.5	0.879834	0.966106	0.974125	0.995311	0.880698	0.896291
	53	0.949355	0.941788	0.946066	0.998675	0.995386	0.998449		53	0.975181	0.976541	0.96409	0.945127	0.94078	0.924437		53	0.999876	1	0.999285	0.993775	0.993106	0.993958		53	0.892053	0.97805	0.987517	0.998547	0.885564	0.901416
	53.5	0.97506	0.968239	0.971228	1	0.998647	0.999955		53.5	0.962235	0.963701	0.948546	0.926121	0.921732	0.900462		53.5	1	0.999853	1	0.989282	0.988688	0.989809		53.5	0.899562	0.984963	0.995357	1	0.888614	0.905042
	54	0.990906	0.985726	0.987583	0.999751	1	1		54	0.948078	0.949819	0.932253	0.906488	0.902436	0.876629		54	0.995886	0.995343	0.995865	0.98392	0.983409	0.984709		54	0.903032	0.987812	0.998769	0.999634	0.889782	0.907052
	54.5	0.998509	0.995744	0.996644	0.997656	0.999299	0.998257		54.5	0.933177	0.935328	0.915776	0.886736	0.883367	0.853283		54.5	0.989431	0.988898	0.989593	0.977857	0.977372	0.978705		54.5	0.903508	0.987332	0.998891	0.997877	0.889211	0.906546
	55	1	1	1	0.994063	0.996754	0.994962		55	0.917717	0.9204	0.899098	0.867066	0.864403	0.830321		55	0.982004	0.981504	0.982126	0.97089	0.970855	0.972076		55	0.901334	0.983937	0.996224	0.993617	0.886175	0.903985
	55.5	0.99717	0.999727	0.998952	0.988819	0.992267	0.989794		55.5	0.901804	0.904946	0.882302	0.847525	0.845557	0.807707		55.5	0.973846	0.973432	0.973791	0.963307	0.963959	0.964891		55.5	0.896999	0.9782	0.991579	0.986974	0.881259	0.899375
	56	0.991054	0.996096	0.994428	0.981749	0.985811	0.982608		56	0.885454	0.889213	0.865371	0.828074	0.826814	0.78536		56	0.965194	0.964779	0.964889	0.955307	0.956516	0.957215		56	0.890914	0.97037	0.985308	0.97841	0.874613	0.892634
	56.5	0.982749	0.990038	0.987489	0.97325	0.977832	0.973759		56.5	0.868936	0.873282	0.848255	0.808738	0.808143	0.763159		56.5	0.955948	0.95567	0.955639	0.946814	0.948625	0.949074		56.5	0.883726	0.961006	0.977525	0.968164	0.866737	0.884132
	57	0.972826	0.981901	0.97838	0.963369	0.968298	0.963282		57	0.852126	0.856994	0.830758	0.789447	0.789362	0.741131		57	0.94636	0.945802	0.945788	0.93785	0.940238	0.940321		57	0.874973	0.950292	0.968177	0.955648	0.857222	0.874582
	57.5	0.961648	0.972166	0.967665	0.952208	0.957533	0.951445		57.5	0.835053	0.84048	0.813003	0.770227	0.77056	0.719319		57.5	0.936269	0.935256	0.935538	0.928592	0.931125	0.931044		57.5	0.865127	0.938445	0.957648	0.942051	0.846781	0.863731
	58	0.949544	0.961201	0.955701	0.9402	0.945949	0.938798		58	0.817768	0.82382	0.795053	0.751013	0.751776	0.697744		58	0.925753	0.924199	0.924907	0.918828	0.921328	0.921114		58	0.854309	0.92533	0.945554	0.927125	0.835058	0.851609
	58.5	0.936729	0.949231	0.942983	0.927592	0.933834	0.925512		58.5	0.800447	0.806882	0.776842	0.731776	0.732968	0.67639		58.5	0.914669	0.912351	0.913695	0.908581	0.911028	0.910387		58.5	0.84251	0.911084	0.932288	0.91077	0.821962	0.838453
	59	0.923241	0.936291	0.929344	0.914062	0.920961	0.911454		59	0.782875	0.78961	0.758528	0.712557	0.714128	0.655409		59	0.903129	0.899838	0.901868	0.897682	0.900119	0.89917		59	0.829568	0.895464	0.917987	0.893224	0.807241	0.82422
	59.5	0.909165	0.922601	0.915129	0.899971	0.907694	0.896942		59.5	0.76525	0.772209	0.74005	0.693387	0.695312	0.634644		59.5	0.891116	0.88701	0.889575	0.886302	0.888679	0.887538		59.5	0.816091	0.878644	0.903269	0.87507	0.791544	0.808984
	60	0.894465	0.908354	0.900434	0.885406	0.894034	0.882054		60	0.747662	0.754628	0.721549	0.674321	0.676532	0.614179		60	0.878779	0.873928	0.876805	0.874356	0.876969	0.875298		60	0.80207	0.861045	0.887966	0.855852	0.774572	0.792798
	60.5	0.879162	0.893568	0.885177	0.87016	0.879844	0.866615		60.5	0.730135	0.736847	0.703046	0.655362	0.657784	0.593993		60.5	0.865961	0.860547	0.863651	0.86198	0.865023	0.862622		60.5	0.787526	0.842632	0.872497	0.836088	0.757128	0.775723
	61	0.863335	0.878226	0.869146	0.854059	0.864927	0.850548		61	0.712549	0.719008	0.684609	0.636563	0.639073	0.5741		61	0.852929	0.847173	0.850344	0.849072	0.852581	0.849758		61	0.772748	0.823363	0.856462	0.815903	0.739378	0.758088
	61.5	0.847077	0.862534	0.852682	0.837617	0.84969	0.834214		61.5	0.695046	0.701073	0.666024	0.617857	0.620537	0.554444		61.5	0.83962	0.833688	0.836912	0.836026	0.839912	0.836388		61.5	0.758013	0.803485	0.840245	0.795132	0.721455	0.740082
	62	0.830417	0.846459	0.835758	0.820592	0.834003	0.817503		62	0.677575	0.683118	0.647631	0.599267	0.60213	0.535176		62	0.826155	0.820076	0.823202	0.822544	0.827059	0.822629		62	0.742938	0.78316	0.823281	0.773867	0.703255	0.721537
	62.5	0.813352	0.82979	0.818185	0.802866	0.817723	0.800218		62.5	0.66011	0.665049	0.629141	0.580733	0.5839	0.516204		62.5	0.812423	0.806211	0.809282	0.80871	0.813813	0.808788		62.5	0.727583	0.762237	0.806094	0.752232	0.68508	0.702655
	63	0.795738	0.812459	0.799928	0.784435	0.800768	0.782283		63	0.642663	0.647025	0.610577	0.562318	0.565832	0.497569		63	0.798682	0.7921	0.795281	0.79482	0.800231	0.794812		63	0.712226	0.741325	0.788757	0.730505	0.666515	0.683824
	63.5	0.77766	0.794552	0.781104	0.765592	0.783439	0.763986		63.5	0.625317	0.629079	0.592012	0.544035	0.548035	0.479309		63.5	0.784694	0.777721	0.781117	0.780877	0.786523	0.78061		63.5	0.696496	0.72049	0.771563	0.708506	0.6477	0.664789
	64	0.759183	0.776253	0.761908	0.746167	0.765676	0.745231		64	0.608057	0.611162	0.573672	0.525882	0.530344	0.461421		64	0.770697	0.763245	0.766738	0.766732	0.772636	0.766504		64	0.680333	0.700049	0.754053	0.686391	0.6289	0.645743
	64.5	0.740318	0.757603	0.742331	0.726404	0.747592	0.726207		64.5	0.590841	0.59325	0.555376	0.507914	0.512891	0.443823		64.5	0.756579	0.748661	0.752458	0.752615	0.758492	0.752423		64.5	0.664123	0.679808	0.73676	0.66407	0.609987	0.62658
	65	0.721344	0.738692	0.722429	0.706401	0.729406	0.70702		65	0.573731	0.575435	0.537286	0.490117	0.49563	0.426521		65	0.742469	0.734144	0.738248	0.738644	0.744482	0.738206		65	0.647969	0.659878	0.719489	0.641541	0.59108	0.60779
	65.5	0.70242	0.719844	0.702692	0.686482	0.711427	0.68799		65.5	0.55669	0.557698	0.519425	0.472438	0.478609	0.409499		65.5	0.728387	0.71975	0.723944	0.724534	0.730389	0.723982		65.5	0.631683	0.639738	0.702145	0.618921	0.572434	0.589207
	66	0.683513	0.701091	0.683048	0.666559	0.693505	0.668958		66	0.539697	0.540047	0.501739	0.454896	0.461734	0.39276		66	0.714477	0.705422	0.709608	0.710553	0.71638	0.709893		66	0.615597	0.619617	0.684623	0.596512	0.553907	0.570901
	66.5	0.66467	0.682136	0.663208	0.646689	0.675584	0.649891		66.5	0.522807	0.522428	0.48408	0.437592	0.445094	0.376255		66.5	0.700726	0.691165	0.695479	0.696678	0.702381	0.695737		66.5	0.599671	0.599334	0.667371	0.57427	0.535236	0.552474
	67	0.646002	0.663124	0.643339	0.626837	0.657716	0.630702		67	0.506035	0.504811	0.466536	0.42048	0.428606	0.360041		67	0.687196	0.677081	0.6814	0.682897	0.688556	0.681677		67	0.584146	0.579095	0.650264	0.552587	0.517011	0.534521
	67.5	0.62733	0.644111	0.6236	0.607131	0.639787	0.611597		67.5	0.489359	0.487273	0.449157	0.403599	0.412244	0.344152		67.5	0.673866	0.663123	0.667422	0.669123	0.674622	0.667754		67.5	0.568776	0.558725	0.63306	0.53145	0.498973	0.516518
	68	0.608789	0.624922	0.603614	0.587402	0.621654	0.592383		68	0.472859	0.469647	0.431865	0.387012	0.395979	0.328559		68	0.660695	0.649432	0.653688	0.65555	0.660897	0.653837		68	0.553687	0.538749	0.615892	0.510593	0.481103	0.49838
	68.5	0.590289	0.605518	0.583545	0.567656	0.603352	0.573028		68.5	0.456477	0.45189	0.414703	0.370706	0.379844	0.31322		68.5	0.647719	0.636047	0.640148	0.641962	0.647241	0.639908		68.5	0.538954	0.519165	0.598979	0.490037	0.463443	0.480542
	69	0.571783	0.586064	0.563493	0.547948	0.584973	0.55358		69	0.440172	0.434346	0.39783	0.354633	0.36385	0.298201		69	0.634729	0.622926	0.626706	0.628398	0.63372	0.626183		69	0.524621	0.499941	0.58218	0.469902	0.446448	0.463121
	69.5	0.553342	0.566514	0.543444	0.528375	0.566509	0.534173		69.5	0.424042	0.417039	0.38122	0.338858	0.348031	0.283507		69.5	0.62194	0.610042	0.613437	0.615021	0.620257	0.612591		69.5	0.510338	0.481228	0.565479	0.449859	0.429599	0.445861
	70	0.534985	0.546913	0.523369	0.508863	0.548033	0.514626		70	0.408045	0.399915	0.364872	0.323438	0.332485	0.269112		70	0.609366	0.59748	0.600303	0.601842	0.607011	0.599121		70	0.49636	0.463445	0.549303	0.430139	0.413104	0.429006
	70.5	0.51656	0.527376	0.503514	0.489476	0.52967	0.495095		70.5	0.392181	0.383273	0.348803	0.308382	0.317206	0.255051		70.5	0.597043	0.585117	0.58739	0.588768	0.593845	0.586025		70.5	0.482767	0.446324	0.533543	0.410677	0.396877	0.412779
	71	0.498439	0.508097	0.483941	0.470478	0.511633	0.47593		71	0.376572	0.367078	0.333047	0.293751	0.302264	0.241392		71	0.58496	0.573059	0.574794	0.575928	0.580857	0.573346		71	0.46944	0.429775	0.518332	0.391657	0.381219	0.396861
	71.5	0.480719	0.489108	0.464725	0.451857	0.493893	0.457133		71.5	0.361232	0.351259	0.317658	0.279628	0.28773	0.228164		71.5	0.573408	0.561305	0.562558	0.563578	0.568159	0.56096		71.5	0.456522	0.414033	0.503609	0.373152	0.365829	0.381767
	72	0.463429	0.470609	0.446054	0.433729	0.476625	0.438839		72	0.346187	0.335868	0.302559	0.265949	0.273644	0.215378		72	0.562137	0.549883	0.550807	0.551535	0.555763	0.548917		72	0.444169	0.398972	0.489503	0.355307	0.351121	0.367519
	72.5	0.446697	0.452643	0.427945	0.4162	0.459934	0.421136		72.5	0.331541	0.320981	0.287805	0.252745	0.260004	0.203074		72.5	0.551413	0.538737	0.539584	0.539941	0.543659	0.53735		72.5	0.432599	0.384335	0.475926	0.338425	0.337173	0.354174
	73	0.430684	0.435279	0.410468	0.399353	0.443885	0.404091		73	0.317306	0.306513	0.27352	0.240082	0.246927	0.191288		73	0.541206	0.52808	0.528895	0.528915	0.532008	0.526186		73	0.421715	0.370462	0.463141	0.322674	0.324152	0.341662
	73.5	0.415192	0.418517	0.393675	0.383174	0.428428	0.387627		73.5	0.303574	0.292632	0.259745	0.227942	0.234377	0.180022		73.5	0.531765	0.517884	0.518764	0.518492	0.520873	0.515398		73.5	0.411927	0.357726	0.451002	0.308123	0.312206	0.330298
	74	0.400391	0.402519	0.377754	0.367841	0.41382	0.371977		74	0.290436	0.279352	0.246449	0.216346	0.222391	0.169292		74	0.522936	0.508377	0.509247	0.508435	0.510177	0.505179		74	0.40322	0.345997	0.440129	0.294892	0.301426	0.319894
	74.5	0.386437	0.387333	0.362695	0.3534	0.400055	0.357138		74.5	0.277907	0.266759	0.233862	0.205394	0.211048	0.159177		74.5	0.515095	0.499664	0.500299	0.498972	0.500162	0.495676		74.5	0.395781	0.335795	0.430532	0.28343	0.291883	0.310609
	75	0.373487	0.373268	0.348876	0.340085	0.387356	0.343449		75	0.266131	0.255085	0.22202	0.195107	0.200431	0.149749		75	0.508194	0.491993	0.492226	0.490277	0.490985	0.487083		75	0.389803	0.327813	0.422478	0.273644	0.284115	0.302739
	75.5	0.361794	0.360403	0.336397	0.328056	0.375811	0.331076		75.5	0.255224	0.244402	0.211058	0.185505	0.190605	0.141122		75.5	0.502468	0.485427	0.485148	0.482486	0.48276	0.479569		75.5	0.38573	0.322156	0.416246	0.266021	0.278445	0.296924
	76	0.351664	0.348919	0.325416	0.317351	0.365597	0.320073		76	0.245266	0.234877	0.201191	0.176748	0.181763	0.133418		76	0.498041	0.480277	0.479368	0.475869	0.475669	0.473488		76	0.383613	0.319152	0.412494	0.260924	0.275086	0.293504
	76.5	0.343191	0.338972	0.316086	0.308152	0.356851	0.310581		76.5	0.236488	0.226773	0.192639	0.168898	0.174028	0.126814		76.5	0.495361	0.476704	0.475211	0.470793	0.470081	0.469144		76.5	0.384297	0.319607	0.411258	0.259271	0.275013	0.293405
	77	0.336573	0.330763	0.308594	0.30061	0.349791	0.302801		77	0.229185	0.220253	0.185712	0.162131	0.167562	0.12149		77	0.494739	0.475112	0.473114	0.467667	0.466344	0.466829		77	0.388422	0.324033	0.413506	0.261603	0.279376	0.297478
	77.5	0.332223	0.324444	0.30317	0.294921	0.344704	0.296851		77.5	0.223567	0.215554	0.180725	0.156672	0.162622	0.117707		77.5	0.496767	0.47593	0.47339	0.466801	0.464836	0.466849		77.5	0.396736	0.333045	0.420142	0.269216	0.288808	0.306901
	78	0.330439	0.320451	0.300135	0.291375	0.34199	0.293017		78	0.220041	0.213216	0.178092	0.152769	0.159483	0.115699		78	0.502068	0.479757	0.476547	0.468732	0.466102	0.469898		78	0.410285	0.347924	0.432284	0.283239	0.304802	0.322623
	78.5	0.331736	0.319276	0.300046	0.290573	0.342173	0.291868		78.5	0.21901	0.213721	0.178164	0.150595	0.158467	0.115831		78.5	0.511288	0.487269	0.483212	0.473963	0.470763	0.476593		78.5	0.430314	0.369826	0.450906	0.305248	0.328871	0.345872
	79	0.336816	0.321399	0.30341	0.292935	0.345701	0.293835		79	0.220864	0.217418	0.181367	0.150505	0.159915	0.118405		79	0.525324	0.499166	0.493982	0.483317	0.4794	0.487574		79	0.457801	0.400075	0.477308	0.336268	0.362392	0.377838
	79.5	0.346168	0.327332	0.310856	0.298952	0.353216	0.299428		79.5	0.225949	0.224959	0.187985	0.152765	0.164192	0.123716		79.5	0.544751	0.516096	0.5096	0.497304	0.492547	0.503561		79.5	0.494087	0.439985	0.512623	0.377875	0.406337	0.42006
	80	0.360054	0.337391	0.322584	0.30897	0.364945	0.308988		80	0.234623	0.236607	0.198415	0.157509	0.171517	0.131991		80	0.570036	0.538559	0.530545	0.516504	0.510897	0.525224		80	0.539821	0.490404	0.557385	0.430751	0.462055	0.47316
	80.5	0.378371	0.351512	0.338656	0.323049	0.380886	0.322512		80.5	0.24679	0.252242	0.212656	0.16481	0.181902	0.143302		80.5	0.601367	0.566632	0.557068	0.541154	0.534546	0.552615		80.5	0.595029	0.551323	0.6115	0.494879	0.529023	0.53766
	81	0.400346	0.369006	0.35826	0.340437	0.400311	0.339328		81	0.262083	0.271368	0.230371	0.174508	0.195078	0.157329		81	0.638163	0.599779	0.588633	0.570947	0.563178	0.585199		81	0.658765	0.621599	0.674036	0.568457	0.605787	0.612279
	81.5	0.424402	0.388613	0.38	0.359932	0.421956	0.358255		81.5	0.279611	0.293103	0.250626	0.186061	0.210412	0.173429		81.5	0.678691	0.636642	0.62407	0.604478	0.595759	0.621858		81.5	0.728389	0.698418	0.742243	0.648599	0.689242	0.693903
	82	0.448424	0.408337	0.401813	0.379762	0.443681	0.377406		82	0.297932	0.315675	0.271852	0.198536	0.226768	0.190542		82	0.720736	0.675015	0.661071	0.639793	0.630351	0.660456		82	0.799336	0.776853	0.811423	0.729686	0.773896	0.776882
	82.5	0.469923	0.426032	0.421487	0.397776	0.463256	0.394684		82.5	0.315119	0.336983	0.291999	0.210765	0.242594	0.207169		82.5	0.760723	0.711716	0.696801	0.673997	0.663871	0.697889		82.5	0.866252	0.85073	0.876484	0.805364	0.85255	0.854887
	83	0.486638	0.43941	0.436609	0.411759	0.478352	0.407882		83	0.329282	0.354794	0.308793	0.221313	0.256259	0.221619		83	0.795173	0.743485	0.727944	0.703871	0.693316	0.730752		83	0.923493	0.914075	0.931381	0.869005	0.918898	0.92036
	83.5	0.496769	0.446833	0.445656	0.420117	0.487328	0.415565		83.5	0.338693	0.367114	0.320271	0.228955	0.266185	0.232393		83.5	0.820985	0.767347	0.75175	0.726564	0.715778	0.756399		83.5	0.966173	0.96161	0.971384	0.915542	0.967302	0.968019
	84	0.499677	0.447701	0.448019	0.422263	0.489439	0.417109		84	0.342244	0.372619	0.325308	0.232686	0.271215	0.238462		84	0.836407	0.781617	0.766373	0.74039	0.729423	0.77254		84	0.991668	0.990271	0.994205	0.941592	0.99416	0.994368
	84.5	0.495851	0.442401	0.444032	0.418431	0.48512	0.412908		84.5	0.339707	0.37111	0.323752	0.232184	0.270964	0.239388		84.5	0.840776	0.785688	0.771406	0.744779	0.73344	0.778479		84.5	1	1	1	0.947539	1	1
	85	0.486484	0.431855	0.434651	0.409485	0.475336	0.403807		85	0.331623	0.363277	0.316281	0.227645	0.265789	0.235479		85	0.835722	0.78082	0.76773	0.740634	0.728949	0.775269		85	0.993426	0.993687	0.990681	0.93605	0.988185	0.98739
	85.5	0.47317	0.41776	0.421672	0.397014	0.461794	0.391477		85.5	0.319139	0.350516	0.304163	0.219829	0.25658	0.22769		85.5	0.823182	0.768913	0.757488	0.729829	0.71749	0.765037		85.5	0.975579	0.974623	0.970436	0.911797	0.962926	0.96156
	86	0.457798	0.40173	0.406539	0.382647	0.4461	0.377264		86	0.303627	0.334419	0.289048	0.209588	0.244462	0.217169		86	0.805945	0.75248	0.742801	0.714644	0.701335	0.749581		86	0.950451	0.947425	0.94272	0.879145	0.929152	0.927097
	86.5	0.441546	0.384699	0.390278	0.367297	0.429387	0.362087		86.5	0.286377	0.316423	0.272237	0.197958	0.230648	0.20497		86.5	0.786035	0.733309	0.725711	0.696897	0.682229	0.731303		86.5	0.921292	0.915641	0.910713	0.842292	0.890839	0.888314
	87	0.425035	0.367428	0.373664	0.351662	0.41228	0.346548		87	0.268317	0.297455	0.254592	0.18559	0.215977	0.191952		87	0.765151	0.713139	0.707637	0.677873	0.661995	0.711917		87	0.890391	0.882035	0.876728	0.803741	0.850725	0.847568
	87.5	0.408641	0.350251	0.35719	0.336278	0.395277	0.33119		87.5	0.250068	0.278172	0.236732	0.173009	0.201016	0.178695		87.5	0.743869	0.692766	0.689479	0.658437	0.641151	0.692028		87.5	0.858902	0.847741	0.842161	0.764787	0.809778	0.806279
	88	0.392556	0.333254	0.340791	0.321197	0.378331	0.315954		88	0.231899	0.25888	0.219075	0.160416	0.186059	0.165426		88	0.722649	0.672749	0.671242	0.638945	0.620444	0.671841		88	0.82746	0.813683	0.807183	0.72537	0.768693	0.76502
	88.5	0.376516	0.316311	0.3245	0.306363	0.361469	0.300833		88.5	0.213954	0.239787	0.201665	0.147962	0.171334	0.152254		88.5	0.701183	0.653142	0.653208	0.619397	0.599907	0.651884		88.5	0.796359	0.779804	0.772457	0.686006	0.727404	0.723644
	89	0.360566	0.29959	0.308479	0.29189	0.344743	0.285989		89	0.196228	0.220957	0.184471	0.13563	0.156813	0.13921		89	0.679651	0.634368	0.635239	0.599997	0.579691	0.632062		89	0.765675	0.746213	0.738013	0.646505	0.686503	0.682135
	89.5	0.344877	0.283062	0.292737	0.27788	0.328339	0.271481		89.5	0.178803	0.202468	0.167684	0.123483	0.142524	0.126394		89.5	0.658058	0.616369	0.617316	0.580619	0.559653	0.612235		89.5	0.735502	0.712684	0.703693	0.606903	0.64558	0.640793
	90	0.329613	0.266982	0.277218	0.264232	0.312189	0.257191		90	0.161662	0.184268	0.151116	0.111502	0.128501	0.113754		90	0.636498	0.599038	0.59938	0.560743	0.54003	0.592703		90	0.705914	0.679073	0.669385	0.567505	0.604735	0.60006
Run 3
	Temperature (°C)	Fnorm (A.U.)							Temperature (°C)	Fnorm (A.U.)							Temperature (°C)	Fnorm (A.U.)							Temperature (°C)	Fnorm (A.U.)
		R232H + PZL-A			R232H					A467T + PZL-A			A467T					W748S + PZL-A			W748S					G848S + PZL-A			G848S
	30	0.098251	0.089931	0.154815	0.026668	0.024692	0.03546		30	0.005043	0.003356	0.003926	0.004568	0.006342	0.004304		30	0.008153	0.005732	0.017018	0.002737	0.003594	0.003914		30	0.1212	0.163385	0.125476	0.367322	0.329092	0.288032
	30.5	0.090837	0.083402	0.143026	0.021755	0.020273	0.028714		30.5	0.003631	0.002322	0.002784	0.006953	0.009035	0.006661		30.5	0.006119	0.004054	0.01419	0.001008	0.001571	0.001724		30.5	0.110919	0.151501	0.114674	0.361229	0.323372	0.282772
	31	0.083756	0.076856	0.13163	0.017416	0.016268	0.02283		31	0.00242	0.00142	0.001811	0.009918	0.012294	0.009561		31	0.004321	0.002574	0.011663	1e-05	0.00032	0.000385		31	0.1008	0.139828	0.104214	0.355607	0.318208	0.278118
	31.5	0.076796	0.070441	0.120515	0.013569	0.012687	0.017644		31.5	0.001419	0.000757	0.001053	0.013569	0.016229	0.013098		31.5	0.002836	0.001417	0.009392	0	0	0		31.5	0.090962	0.128396	0.093977	0.350441	0.313545	0.274055
	32	0.069995	0.064217	0.109937	0.010267	0.009645	0.013157		32	0.000683	0.000247	0.000453	0.0179	0.020836	0.017332		32	0.001676	0.000622	0.00741	0.001186	0.000761	0.000683		32	0.081044	0.116991	0.083967	0.345605	0.309369	0.270414
	32.5	0.06334	0.058106	0.099854	0.007411	0.007006	0.00936		32.5	0.000222	0	9.56e-05	0.022963	0.026173	0.0223		32.5	0.000814	0.000105	0.005787	0.003412	0.002669	0.002534		32.5	0.071328	0.105893	0.074419	0.341342	0.305871	0.267452
	33	0.05676	0.052033	0.090092	0.004965	0.004792	0.006298		33	0	1.75e-05	0	0.028912	0.032325	0.028042		33	0.000283	0	0.004465	0.006848	0.0058	0.005618		33	0.061817	0.095046	0.065243	0.337658	0.302957	0.265061
	33.5	0.050199	0.04614	0.080578	0.002877	0.002921	0.003626		33.5	9.35e-06	0.000253	9.1e-05	0.035681	0.039216	0.034563		33.5	0	0.000215	0.003311	0.011601	0.010292	0.009994		33.5	0.052624	0.084612	0.056439	0.33471	0.300696	0.263427
	34	0.043795	0.04032	0.071315	0.001267	0.001447	0.001547		34	0.000224	0.0007	0.000407	0.043271	0.046892	0.041906		34	4.6e-05	0.000653	0.002395	0.017598	0.016117	0.015687		34	0.043815	0.07458	0.048125	0.332666	0.29915	0.2625
	34.5	0.037635	0.034609	0.062363	0.00035	0.000426	0.000388		34.5	0.00069	0.001399	0.000987	0.051729	0.055447	0.050137		34.5	0.000346	0.001217	0.001663	0.024789	0.023269	0.022745		34.5	0.035579	0.064929	0.040176	0.331533	0.298057	0.262382
	35	0.031759	0.029035	0.053702	0	0	0		35	0.001488	0.00238	0.001912	0.061235	0.064977	0.059374		35	0.000827	0.001971	0.00103	0.033324	0.031815	0.031166		35	0.027872	0.055496	0.032516	0.331183	0.297216	0.263037
	35.5	0.026105	0.023617	0.045302	0.000156	0.000148	0.000338		35.5	0.002638	0.003713	0.003183	0.071739	0.075505	0.069662		35.5	0.001445	0.002731	0.000505	0.043241	0.04182	0.041103		35.5	0.020815	0.046419	0.025357	0.331836	0.296793	0.264586
	36	0.020771	0.018438	0.037366	0.000977	0.001055	0.001678		36	0.004233	0.005518	0.004966	0.08342	0.087231	0.081122		36	0.002239	0.003603	0.000139	0.054609	0.053331	0.05259		36	0.014578	0.037585	0.018783	0.333676	0.296777	0.267125
	36.5	0.015789	0.013642	0.029976	0.002436	0.002706	0.003954		36.5	0.006417	0.007861	0.007302	0.096423	0.100214	0.093858		36.5	0.003199	0.004637	0	0.067638	0.066551	0.065865		36.5	0.009254	0.028983	0.012854	0.336592	0.297143	0.270683
	37	0.011193	0.009316	0.023105	0.004422	0.005144	0.007		37	0.009249	0.010851	0.010327	0.110832	0.1145	0.107915		37	0.004293	0.00589	3.9e-05	0.082611	0.081737	0.081088		37	0.005085	0.020976	0.007947	0.340862	0.2983	0.275384
	37.5	0.007218	0.005741	0.017016	0.007443	0.008561	0.011366		37.5	0.012835	0.014602	0.01405	0.126652	0.130177	0.123366		37.5	0.005687	0.007344	0.000334	0.099759	0.099152	0.098544		37.5	0.002098	0.013802	0.004131	0.346583	0.300565	0.281345
	38	0.004083	0.003004	0.011857	0.011632	0.01317	0.017233		38	0.017342	0.019226	0.018674	0.144019	0.147376	0.140302		38	0.00738	0.009114	0.000936	0.119403	0.119045	0.118384		38	0.000425	0.00766	0.001436	0.353784	0.304238	0.288688
	38.5	0.001766	0.001127	0.007573	0.017081	0.019037	0.024589		38.5	0.022882	0.024829	0.024283	0.162998	0.166125	0.158827		38.5	0.009412	0.011173	0.001875	0.141958	0.141889	0.141103		38.5	0	0.002997	0	0.362548	0.309675	0.297637
	39	0.000368	0.000137	0.004273	0.024089	0.026483	0.033666		39	0.029564	0.031539	0.031079	0.183659	0.186551	0.179016		39	0.01169	0.013483	0.003044	0.167979	0.168174	0.167158		39	0.001138	0.00035	0.000222	0.373451	0.317703	0.308779
	39.5	0	0	0.001967	0.032826	0.03565	0.044587		39.5	0.037525	0.039516	0.039167	0.206169	0.208831	0.201071		39.5	0.014274	0.016061	0.004568	0.197958	0.198408	0.197075		39.5	0.004005	0	0.002366	0.386972	0.329002	0.32278
	40	0.000495	0.000499	0.000495	0.043216	0.046756	0.057152		40	0.046858	0.048828	0.048707	0.230643	0.233046	0.225103		40	0.017161	0.019014	0.006533	0.232607	0.233193	0.231552		40	0.009118	0.00246	0.006901	0.404047	0.344484	0.34046
	40.5	0.001804	0.00177	0	0.055694	0.060179	0.071852		40.5	0.057704	0.059622	0.059823	0.257361	0.259383	0.251396		40.5	0.020499	0.022388	0.008997	0.272629	0.273296	0.271368		40.5	0.016843	0.008186	0.014397	0.425431	0.365137	0.36286
	41	0.004152	0.003799	0.000547	0.070745	0.07637	0.089098		41	0.070169	0.071969	0.072623	0.286494	0.288089	0.280117		41	0.024289	0.02627	0.012065	0.318534	0.319139	0.316956		41	0.027797	0.017551	0.0255	0.452001	0.391765	0.390711
	41.5	0.007432	0.006593	0.002118	0.088727	0.095775	0.109143		41.5	0.084274	0.085869	0.087033	0.318243	0.319324	0.311526		41.5	0.028778	0.03088	0.015986	0.370417	0.370904	0.368458		41.5	0.042261	0.030964	0.040587	0.484255	0.424716	0.424536
	42	0.011657	0.010233	0.004845	0.110401	0.119135	0.132441		42	0.100045	0.101322	0.103097	0.352834	0.353285	0.345821		42	0.034012	0.036234	0.020721	0.427683	0.428016	0.425397		42	0.06064	0.048737	0.059897	0.521977	0.463648	0.464229
	42.5	0.017069	0.014983	0.008986	0.136478	0.147075	0.159874		42.5	0.117485	0.118371	0.120856	0.39059	0.390329	0.383297		42.5	0.040112	0.042377	0.026354	0.489438	0.489531	0.486816		42.5	0.083236	0.071097	0.083798	0.564405	0.507657	0.509137
	43	0.023886	0.02091	0.014495	0.167536	0.180148	0.191637		43	0.136531	0.136923	0.140214	0.431516	0.430573	0.424037		43	0.047164	0.049523	0.033093	0.55397	0.553882	0.551045		43	0.110522	0.098304	0.11246	0.610438	0.555301	0.557939
	43.5	0.032039	0.028314	0.021575	0.203969	0.218821	0.228143		43.5	0.157111	0.156991	0.161125	0.475573	0.473914	0.467995		43.5	0.05552	0.057937	0.041154	0.618975	0.618786	0.615856		43.5	0.142696	0.130457	0.145835	0.658183	0.604718	0.608884
	44	0.041982	0.037571	0.030641	0.246306	0.263455	0.270003		44	0.179225	0.178578	0.183621	0.522553	0.520222	0.514951		44	0.065255	0.067709	0.05066	0.681902	0.681608	0.678683		44	0.179952	0.167537	0.183894	0.705455	0.65381	0.659827
	44.5	0.053944	0.048998	0.041883	0.294727	0.314113	0.317553		44.5	0.202809	0.201635	0.207651	0.571863	0.568966	0.564344		44.5	0.076924	0.079418	0.06223	0.740833	0.740399	0.737436		44.5	0.222327	0.209574	0.226722	0.750588	0.700948	0.708868
	45	0.068155	0.062849	0.055386	0.348943	0.37037	0.3702		45	0.22773	0.226021	0.233035	0.622399	0.619018	0.615095		45	0.090991	0.093653	0.076432	0.79353	0.793094	0.790063		45	0.269584	0.256533	0.27416	0.792005	0.744657	0.754363
	45.5	0.084913	0.079554	0.07146	0.408194	0.43132	0.427493		45.5	0.253989	0.251751	0.259745	0.673037	0.669232	0.665991		45.5	0.108298	0.111087	0.094037	0.838645	0.838229	0.835262		45.5	0.321203	0.308047	0.325765	0.828592	0.783833	0.795125
	46	0.104854	0.099537	0.09038	0.471318	0.49569	0.488285		46	0.28179	0.278933	0.287969	0.722695	0.718582	0.716012		46	0.13005	0.133007	0.116315	0.87599	0.875577	0.872674		46	0.376807	0.363732	0.3813	0.860137	0.818155	0.830646
	46.5	0.128483	0.123375	0.112309	0.536571	0.561613	0.550986		46.5	0.311203	0.307715	0.317783	0.769975	0.765636	0.763702		46.5	0.15821	0.16134	0.145201	0.905995	0.905624	0.902777		46.5	0.435828	0.423041	0.440219	0.886864	0.847758	0.861089
	47	0.156673	0.151955	0.137759	0.601589	0.626751	0.613565		47	0.3425	0.338361	0.349427	0.813699	0.809199	0.807845		47	0.195072	0.198487	0.183068	0.929294	0.929059	0.926419		47	0.497497	0.485304	0.501746	0.909232	0.873086	0.88681
	47.5	0.190264	0.186325	0.167517	0.664246	0.688949	0.674106		47.5	0.376152	0.371431	0.383389	0.853082	0.848543	0.847682		47.5	0.243673	0.24733	0.232819	0.947268	0.94717	0.944781		47.5	0.560836	0.549337	0.564784	0.92796	0.894831	0.908566
	48	0.230449	0.227507	0.202404	0.722617	0.746343	0.730587		48	0.412517	0.407392	0.420142	0.88747	0.883	0.882568		48	0.30677	0.310797	0.297311	0.961308	0.961281	0.95913		48	0.62471	0.614031	0.628393	0.943694	0.913674	0.926936
	48.5	0.278134	0.276613	0.243111	0.775039	0.797343	0.78158		48.5	0.451807	0.446558	0.459887	0.916352	0.912045	0.911923		48.5	0.385755	0.390223	0.377922	0.972325	0.972361	0.970565		48.5	0.687377	0.677768	0.690782	0.956848	0.929931	0.942508
	49	0.333758	0.334107	0.290174	0.820392	0.841046	0.825838		49	0.494406	0.4893	0.503025	0.939817	0.935774	0.935907		49	0.479278	0.484256	0.473289	0.981001	0.981105	0.979697		49	0.74732	0.73897	0.750431	0.967922	0.944114	0.955801
	49.5	0.397211	0.399796	0.343637	0.858534	0.877402	0.863008		49.5	0.540596	0.535905	0.549793	0.958316	0.95467	0.954985		49.5	0.582648	0.587949	0.578397	0.987923	0.987997	0.986902		49.5	0.802824	0.795837	0.805709	0.977232	0.956429	0.967183
	50	0.467726	0.472717	0.402882	0.889839	0.906927	0.893514		50	0.590163	0.586127	0.600047	0.972429	0.969229	0.969672		50	0.687967	0.693467	0.685366	0.993324	0.99328	0.992528		50	0.852607	0.846902	0.855154	0.984825	0.966893	0.976634
	50.5	0.54331	0.550928	0.466554	0.914984	0.930358	0.918227		50.5	0.642801	0.639457	0.653241	0.982981	0.980306	0.980795		50.5	0.786016	0.791386	0.784682	0.997166	0.997062	0.996628		50.5	0.895311	0.890744	0.8974	0.990912	0.975753	0.984522
	51	0.621555	0.631583	0.532809	0.935231	0.948932	0.938105		51	0.697527	0.694925	0.708348	0.99068	0.988581	0.989045		51	0.868306	0.873151	0.867845	0.999343	0.99926	0.999029		51	0.930513	0.926866	0.932049	0.995531	0.983191	0.990905
	51.5	0.699473	0.711342	0.599164	0.951894	0.963783	0.954469		51.5	0.752863	0.750968	0.763765	0.995989	0.994534	0.994885		51.5	0.929825	0.933751	0.929739	1	1	1		51.5	0.957878	0.9549	0.958787	0.998566	0.988995	0.995554
	52	0.773325	0.786144	0.66252	0.965592	0.975564	0.967953		52	0.806693	0.805494	0.817294	0.999092	0.998272	0.998464		52	0.969847	0.972655	0.969929	0.999159	0.999438	0.999668		52	0.977804	0.975307	0.978011	1	0.993149	0.99852
	52.5	0.839691	0.852471	0.720143	0.97688	0.98481	0.978899		52.5	0.856987	0.856287	0.866665	1	1	1		52.5	0.991531	0.993061	0.991588	0.9969	0.997723	0.998097		52.5	0.990666	0.988839	0.990612	0.99998	0.995763	1
	53	0.895984	0.907462	0.769696	0.986028	0.991902	0.987595		53	0.901347	0.901083	0.909697	0.998659	0.999498	0.999307		53	0.999789	1	0.999829	0.993338	0.994815	0.99538		53	0.997753	0.996744	0.997635	0.998309	0.996479	0.999668
	53.5	0.939872	0.949207	0.809416	0.992967	0.996726	0.994091		53.5	0.938115	0.938095	0.944707	0.995059	0.996741	0.996405		53.5	1	0.99903	1	0.98887	0.991077	0.992011		53.5	1	1	1	0.995081	0.99537	0.997574
	54	0.970749	0.977396	0.838763	0.997364	0.999288	0.998061		54	0.966258	0.966347	0.970885	0.989546	0.992041	0.991541		54	0.996117	0.994115	0.996133	0.98364	0.986641	0.987871		54	0.998333	0.99986	0.999001	0.990377	0.992497	0.99385
	54.5	0.989773	0.993713	0.858709	0.999722	1	1		54.5	0.985486	0.985548	0.988259	0.982405	0.985694	0.985033		54.5	0.990488	0.98754	0.990465	0.97772	0.981516	0.983084		54.5	0.993583	0.996857	0.995224	0.984026	0.987757	0.988385
	55	0.998849	1	0.870408	1	0.998689	0.999977		55	0.996283	0.996329	0.997526	0.974118	0.977911	0.97703		55	0.984004	0.980131	0.983885	0.971224	0.975717	0.977724		55	0.986629	0.991688	0.989108	0.97595	0.980987	0.980926
	55.5	1	0.998777	0.875583	0.99839	0.995469	0.997919		55.5	1	1	1	0.964912	0.969153	0.968078		55.5	0.977037	0.972317	0.976798	0.964422	0.969575	0.971943		55.5	0.977628	0.984443	0.980956	0.966255	0.972434	0.971728
	56	0.995907	0.992601	0.876186	0.995098	0.990706	0.994099		56	0.998121	0.998203	0.997357	0.955149	0.959855	0.958537		56	0.969446	0.963885	0.969151	0.957055	0.962846	0.965487		56	0.966785	0.975374	0.971127	0.954836	0.961938	0.960702
	56.5	0.988455	0.983387	0.873582	0.990525	0.98444	0.988781		56.5	0.992106	0.992296	0.990903	0.944831	0.949963	0.948418		56.5	0.961163	0.954782	0.960915	0.949012	0.955437	0.958436		56.5	0.954443	0.964384	0.959403	0.941596	0.949466	0.947764
	57	0.978812	0.972163	0.868782	0.98457	0.976741	0.981864		57	0.983365	0.983669	0.981863	0.934019	0.939588	0.937856		57	0.952178	0.945005	0.952099	0.94032	0.947338	0.950717		57	0.940633	0.951925	0.946178	0.926786	0.935153	0.933118
	57.5	0.967645	0.959775	0.862547	0.977434	0.967921	0.97369		57.5	0.972932	0.973275	0.97113	0.922768	0.928827	0.926992		57.5	0.9424	0.934561	0.94262	0.930884	0.938497	0.942285		57.5	0.925529	0.93797	0.931643	0.910621	0.919398	0.917168
	58	0.955584	0.946604	0.855208	0.969307	0.958171	0.964402		58	0.961245	0.961679	0.959288	0.911073	0.917589	0.915626		58	0.931762	0.923375	0.932309	0.920459	0.928838	0.933117		58	0.909434	0.922978	0.916158	0.893258	0.902232	0.899936
	58.5	0.942729	0.932695	0.84674	0.960166	0.9473	0.953917		58.5	0.948694	0.949141	0.946562	0.898884	0.905752	0.903666		58.5	0.92051	0.91155	0.92136	0.909348	0.918599	0.923289		58.5	0.892661	0.907031	0.899797	0.874897	0.883861	0.881752
	59	0.929107	0.918051	0.837341	0.950032	0.935628	0.942447		59	0.935463	0.935945	0.933174	0.886132	0.893324	0.891174		59	0.908676	0.899108	0.909773	0.897585	0.907764	0.912859		59	0.875238	0.89054	0.882933	0.855859	0.864659	0.862839
	59.5	0.914858	0.902738	0.826807	0.938823	0.92292	0.929845		59.5	0.921713	0.922182	0.919221	0.872942	0.880347	0.878123		59.5	0.896358	0.886205	0.8976	0.885244	0.896436	0.901897		59.5	0.857261	0.873347	0.865475	0.836157	0.844766	0.843194
	60	0.900053	0.886761	0.815171	0.926598	0.909329	0.91601		60	0.907344	0.907952	0.904937	0.859253	0.866815	0.864498		60	0.883735	0.872889	0.885031	0.872433	0.884752	0.890504		60	0.838766	0.855648	0.847497	0.815809	0.823992	0.822788
	60.5	0.884627	0.870174	0.802589	0.913383	0.894714	0.901038		60.5	0.892759	0.893442	0.890335	0.845279	0.852921	0.850588		60.5	0.870866	0.85922	0.872215	0.859326	0.87261	0.878681		60.5	0.819831	0.837494	0.828867	0.794825	0.802558	0.801788
	61	0.868602	0.853116	0.789234	0.899259	0.879375	0.885046		61	0.877941	0.87872	0.875509	0.830984	0.838674	0.836397		61	0.857556	0.845178	0.858874	0.845745	0.859934	0.866439		61	0.800451	0.819051	0.809928	0.773466	0.780756	0.780173
	61.5	0.852018	0.83562	0.775252	0.884224	0.863087	0.867998		61.5	0.862907	0.863755	0.860494	0.81657	0.824175	0.821938		61.5	0.844001	0.830937	0.845186	0.831817	0.846958	0.853867		61.5	0.780601	0.800202	0.790611	0.751567	0.758358	0.758115
	62	0.834848	0.817642	0.760695	0.86847	0.84603	0.850068		62	0.847694	0.848731	0.845427	0.801941	0.809401	0.807288		62	0.830088	0.816376	0.83116	0.817482	0.833594	0.840962		62	0.760598	0.781175	0.771103	0.729381	0.735536	0.735782
	62.5	0.817167	0.799271	0.745627	0.852103	0.828223	0.831455		62.5	0.832455	0.833555	0.830117	0.787062	0.794414	0.792473		62.5	0.815816	0.801582	0.816736	0.802842	0.819944	0.827722		62.5	0.740578	0.76212	0.751465	0.707058	0.712659	0.71325
	63	0.798918	0.780511	0.730034	0.835086	0.809835	0.812227		63	0.816979	0.818205	0.814673	0.771941	0.779136	0.777329		63	0.801311	0.786575	0.801915	0.787963	0.806163	0.814284		63	0.720531	0.74292	0.731968	0.684656	0.68962	0.690528
	63.5	0.780337	0.761314	0.713992	0.817601	0.790814	0.792309		63.5	0.80144	0.802712	0.799124	0.75673	0.763698	0.76204		63.5	0.786738	0.771508	0.787042	0.773002	0.79236	0.800757		63.5	0.700534	0.723651	0.712281	0.662044	0.666337	0.667722
	64	0.76156	0.741939	0.697405	0.799714	0.771513	0.77184		64	0.785973	0.787228	0.783612	0.741415	0.748178	0.746722		64	0.772051	0.756351	0.772034	0.757944	0.778432	0.787127		64	0.680805	0.704322	0.692566	0.639564	0.643114	0.644857
	64.5	0.74262	0.722467	0.680591	0.781598	0.752144	0.751154		64.5	0.770507	0.77161	0.767965	0.72605	0.732622	0.731315		64.5	0.75748	0.741231	0.757008	0.742995	0.764568	0.773549		64.5	0.661228	0.685004	0.672821	0.617003	0.619939	0.622022
	65	0.723607	0.703059	0.663634	0.763205	0.732658	0.730052		65	0.755062	0.756076	0.75233	0.710829	0.717033	0.715888		65	0.742928	0.726142	0.742005	0.728049	0.750629	0.760035		65	0.641627	0.665781	0.65326	0.594346	0.596639	0.599172
	65.5	0.704669	0.683759	0.646566	0.744625	0.713129	0.708536		65.5	0.739743	0.740545	0.736661	0.695595	0.701414	0.700513		65.5	0.728366	0.711125	0.727005	0.713029	0.736607	0.746514		65.5	0.622108	0.646634	0.633732	0.571794	0.573497	0.576527
	66	0.685775	0.664732	0.629418	0.725848	0.693701	0.686957		66	0.724439	0.725083	0.72098	0.680348	0.685734	0.685087		66	0.713873	0.696094	0.711899	0.697938	0.722444	0.73292		66	0.602539	0.627654	0.614539	0.549495	0.550562	0.554079
	66.5	0.667029	0.645796	0.612316	0.707058	0.674209	0.665202		66.5	0.709152	0.709649	0.705199	0.665095	0.669947	0.669588		66.5	0.699491	0.681185	0.696881	0.682942	0.708337	0.719323		66.5	0.583059	0.608922	0.595616	0.527325	0.527874	0.531865
	67	0.648463	0.627021	0.59518	0.68816	0.65465	0.64322		67	0.693999	0.694325	0.689526	0.649918	0.654126	0.654146		67	0.685096	0.666376	0.68181	0.667916	0.694185	0.705624		67	0.563633	0.590432	0.577026	0.505413	0.505375	0.509798
	67.5	0.629969	0.608323	0.577998	0.669285	0.635148	0.621254		67.5	0.679015	0.679004	0.673893	0.63469	0.638238	0.638707		67.5	0.670795	0.651626	0.666723	0.652933	0.680071	0.691821		67.5	0.544373	0.571853	0.558539	0.48371	0.483198	0.488022
	68	0.611709	0.589778	0.560898	0.650478	0.615762	0.599525		68	0.664063	0.663744	0.658315	0.619527	0.622393	0.623255		68	0.656738	0.637049	0.651855	0.6382	0.666152	0.678075		68	0.52528	0.553443	0.540223	0.462189	0.461196	0.46635
	68.5	0.593469	0.571364	0.543873	0.631801	0.596492	0.577833		68.5	0.649219	0.64851	0.64278	0.604473	0.606601	0.607888		68.5	0.642807	0.62273	0.63728	0.623724	0.652503	0.664425		68.5	0.506514	0.535046	0.521942	0.440848	0.439353	0.444774
	69	0.575197	0.553061	0.52688	0.613067	0.577341	0.556309		69	0.634429	0.633403	0.62741	0.589538	0.590966	0.592656		69	0.62903	0.608594	0.622853	0.609374	0.639015	0.650868		69	0.487854	0.516786	0.503819	0.419679	0.417766	0.423375
	69.5	0.556935	0.534768	0.50985	0.594388	0.558297	0.53477		69.5	0.61962	0.618405	0.612133	0.574705	0.575442	0.577446		69.5	0.615524	0.594658	0.608794	0.595266	0.625774	0.637516		69.5	0.469495	0.498667	0.485832	0.39887	0.396626	0.402318
	70	0.538813	0.516515	0.492753	0.575757	0.539354	0.513126		70	0.604884	0.603562	0.596985	0.56007	0.560113	0.56235		70	0.602413	0.581141	0.595179	0.581512	0.612928	0.624531		70	0.451524	0.480983	0.468192	0.378472	0.375869	0.381555
	70.5	0.520718	0.498222	0.47558	0.55721	0.520455	0.49136		70.5	0.590375	0.588932	0.582052	0.545692	0.544919	0.547401		70.5	0.589452	0.567882	0.581888	0.567921	0.600295	0.61169		70.5	0.433749	0.463694	0.451024	0.358539	0.355643	0.36128
	71	0.502848	0.479895	0.458439	0.538739	0.501674	0.469661		71	0.576112	0.574561	0.567431	0.531559	0.529946	0.532639		71	0.576831	0.554899	0.568972	0.554659	0.587982	0.599139		71	0.416349	0.446951	0.434277	0.33887	0.336035	0.34158
	71.5	0.485349	0.461781	0.44139	0.520552	0.483209	0.448154		71.5	0.562115	0.560377	0.552995	0.517664	0.515112	0.518		71.5	0.564561	0.54229	0.55656	0.541744	0.576038	0.586912		71.5	0.399493	0.430662	0.417932	0.319717	0.316866	0.322334
	72	0.468141	0.444026	0.424606	0.502611	0.465099	0.426971		72	0.548453	0.546382	0.538762	0.504011	0.500454	0.503599		72	0.552687	0.530174	0.544644	0.529261	0.564602	0.575057		72	0.38302	0.414958	0.402165	0.301079	0.298248	0.303583
	72.5	0.451273	0.426741	0.408326	0.484968	0.447521	0.406393		72.5	0.535089	0.532688	0.524838	0.4906	0.486006	0.489413		72.5	0.541226	0.518475	0.533245	0.517134	0.553592	0.563561		72.5	0.367148	0.400045	0.387089	0.283316	0.280479	0.28571
	73	0.434899	0.410139	0.39257	0.467843	0.430648	0.386471		73	0.521983	0.51929	0.511212	0.477492	0.471867	0.475527		73	0.530382	0.507417	0.522426	0.505602	0.543171	0.552694		73	0.352299	0.386021	0.372771	0.26647	0.263779	0.268679
	73.5	0.419185	0.394321	0.377417	0.451293	0.414438	0.367212		73.5	0.509117	0.506177	0.497771	0.464629	0.457977	0.461863		73.5	0.520196	0.497113	0.512259	0.494554	0.533365	0.542452		73.5	0.338526	0.373029	0.359571	0.251013	0.248477	0.252868
	74	0.404015	0.379248	0.362964	0.435447	0.399	0.348612		74	0.496604	0.493382	0.484612	0.452062	0.444461	0.448527		74	0.510743	0.487535	0.502778	0.484171	0.524254	0.532893		74	0.325879	0.361265	0.347617	0.236959	0.234887	0.238605
	74.5	0.389779	0.365166	0.349366	0.42047	0.384471	0.331038		74.5	0.484418	0.480967	0.471767	0.439825	0.431329	0.435476		74.5	0.502093	0.478782	0.494154	0.474461	0.515951	0.524142		74.5	0.314651	0.350869	0.337011	0.224534	0.223163	0.225976
	75	0.376543	0.352191	0.336703	0.406596	0.370896	0.314482		75	0.472511	0.468901	0.459289	0.427984	0.41867	0.422854		75	0.494365	0.470996	0.48656	0.465731	0.508614	0.516318		75	0.30465	0.341858	0.327877	0.213697	0.213514	0.215013
	75.5	0.364575	0.340523	0.325316	0.393881	0.358422	0.299141		75.5	0.461064	0.457339	0.447269	0.416551	0.406543	0.41071		75.5	0.487756	0.464294	0.480211	0.458004	0.502514	0.509588		75.5	0.296335	0.334648	0.320473	0.20495	0.206389	0.20631
	76	0.35403	0.330412	0.315412	0.382591	0.347304	0.285222		76	0.450186	0.446369	0.435856	0.405684	0.395089	0.399185		76	0.482512	0.458997	0.475388	0.451639	0.497854	0.504267		76	0.289805	0.329559	0.315056	0.198557	0.202067	0.200044
	76.5	0.345456	0.322301	0.307502	0.372974	0.337735	0.273187		76.5	0.439882	0.436126	0.425164	0.395502	0.384359	0.388358		76.5	0.479052	0.455497	0.472565	0.446917	0.495048	0.500819		76.5	0.285672	0.327201	0.312267	0.195192	0.201477	0.196863
	77	0.339056	0.316467	0.301856	0.365381	0.330034	0.263089		77	0.430454	0.426824	0.415388	0.386207	0.374614	0.378505		77	0.477784	0.454135	0.471973	0.444213	0.49441	0.499607		77	0.284587	0.328218	0.312668	0.195485	0.205493	0.1976
	77.5	0.335458	0.313471	0.29904	0.360094	0.324609	0.255312		77.5	0.422162	0.41859	0.406594	0.377952	0.365964	0.36973		77.5	0.479182	0.455454	0.474137	0.443823	0.496548	0.501198		77.5	0.287447	0.333448	0.317013	0.200501	0.21531	0.203271
	78	0.335116	0.313842	0.299471	0.357605	0.321866	0.25031		78	0.415146	0.411547	0.398979	0.370931	0.358601	0.362258		78	0.48381	0.459933	0.479687	0.446336	0.501919	0.506144		78	0.29463	0.343684	0.326292	0.211173	0.232101	0.214882
	78.5	0.338824	0.318349	0.303934	0.358503	0.322413	0.248744		78.5	0.409724	0.406094	0.392875	0.365538	0.352928	0.356477		78.5	0.492264	0.468131	0.489223	0.452296	0.51137	0.515164		78.5	0.307405	0.360094	0.341487	0.228771	0.257426	0.233686
	79	0.347151	0.327623	0.312941	0.363321	0.32675	0.250985		79	0.406377	0.402702	0.388742	0.362248	0.349425	0.352843		79	0.505129	0.480754	0.503336	0.462278	0.525561	0.528847		79	0.326501	0.383641	0.363432	0.254346	0.29246	0.260686
	79.5	0.3608	0.342333	0.3273	0.372639	0.335397	0.257618		79.5	0.40537	0.401646	0.386858	0.36142	0.348419	0.351677		79.5	0.52294	0.498369	0.522807	0.476856	0.545095	0.547887		79.5	0.352442	0.415034	0.392859	0.288722	0.338347	0.296883
	80	0.380284	0.362867	0.347356	0.387071	0.34876	0.269257		80	0.407102	0.403377	0.387699	0.363476	0.35035	0.353381		80	0.546009	0.521219	0.547903	0.496401	0.570279	0.57266		80	0.385734	0.454505	0.43003	0.332042	0.395289	0.342514
	80.5	0.40557	0.389257	0.373304	0.40683	0.367148	0.286038		80.5	0.411762	0.408149	0.39146	0.368702	0.355429	0.358166		80.5	0.574309	0.549404	0.578572	0.520982	0.601288	0.603218		80.5	0.42605	0.501567	0.474365	0.383693	0.462349	0.396873
	81	0.43587	0.420623	0.404341	0.431543	0.390102	0.307543		81	0.419237	0.415762	0.398047	0.376895	0.363386	0.365766		81	0.607072	0.582157	0.614114	0.549973	0.637241	0.638686		81	0.471745	0.554478	0.524329	0.441771	0.53724	0.458116
	81.5	0.469587	0.45523	0.438861	0.460185	0.416672	0.332614		81.5	0.429088	0.425639	0.406866	0.387439	0.373634	0.375605		81.5	0.642638	0.617719	0.652739	0.581919	0.676416	0.677327		81.5	0.520439	0.610315	0.577148	0.503008	0.615741	0.522831
	82	0.504372	0.490496	0.474319	0.490862	0.44507	0.359587		82	0.440411	0.436906	0.417085	0.399384	0.385129	0.386694		82	0.678567	0.653735	0.69191	0.614615	0.71643	0.716585		82	0.568701	0.665093	0.629027	0.562977	0.692085	0.58626
	82.5	0.537001	0.523209	0.507631	0.520916	0.472825	0.385805		82.5	0.451818	0.44813	0.427285	0.411214	0.396365	0.397528		82.5	0.711844	0.687204	0.728515	0.645258	0.754091	0.753064		82.5	0.612093	0.714291	0.675327	0.616429	0.759727	0.642894
	83	0.564267	0.549966	0.535509	0.547278	0.496913	0.408445		83	0.461838	0.457759	0.435968	0.42129	0.405758	0.406498		83	0.739188	0.714869	0.759105	0.670771	0.785863	0.783291		83	0.646553	0.753441	0.711747	0.658521	0.812805	0.687558
	83.5	0.58343	0.568099	0.555338	0.567283	0.514853	0.42492		83.5	0.468999	0.464322	0.441622	0.428046	0.411828	0.412201		83.5	0.758076	0.734185	0.780993	0.688659	0.808996	0.804539		83.5	0.669115	0.779236	0.735124	0.685605	0.846919	0.716441
	84	0.592992	0.576427	0.565927	0.579091	0.524848	0.433747		84	0.47203	0.466664	0.443146	0.430356	0.413393	0.4135		84	0.767216	0.743962	0.792901	0.697572	0.821933	0.815385		84	0.678356	0.790208	0.74402	0.69624	0.860472	0.72819
	84.5	0.59269	0.575187	0.567289	0.582226	0.526436	0.434233		84.5	0.470417	0.464292	0.440075	0.427725	0.410113	0.410007		84.5	0.766792	0.744176	0.794657	0.697397	0.824458	0.815648		84.5	0.674693	0.787132	0.739098	0.691372	0.854734	0.723629
	85	0.583684	0.565762	0.560809	0.577293	0.520323	0.427194		85	0.464301	0.457533	0.432688	0.420515	0.402342	0.402117		85	0.758122	0.736201	0.787616	0.689252	0.817934	0.80694		85	0.660271	0.772307	0.722934	0.673939	0.833397	0.705868
	85.5	0.568191	0.5506	0.548618	0.566223	0.508278	0.414439		85.5	0.454377	0.4471	0.421688	0.409492	0.390886	0.390648		85.5	0.74334	0.722119	0.774063	0.675078	0.804413	0.79138		85.5	0.638357	0.74897	0.698604	0.647522	0.801037	0.678759
	86	0.548624	0.532274	0.533184	0.551067	0.492414	0.39804		86	0.441735	0.434138	0.408184	0.395904	0.376944	0.376701		86	0.7248	0.704266	0.756287	0.657038	0.786256	0.771469		86	0.611767	0.720283	0.669115	0.615759	0.761888	0.646052
	86.5	0.527051	0.512434	0.516125	0.533733	0.474561	0.379761		86.5	0.427481	0.419693	0.393248	0.380864	0.361681	0.361419		86.5	0.704354	0.684332	0.736184	0.636946	0.765568	0.749174		86.5	0.582774	0.688729	0.636984	0.581381	0.719343	0.610548
	87	0.504844	0.492092	0.498694	0.515465	0.456013	0.361152		87	0.412416	0.404574	0.377684	0.36519	0.345837	0.345533		87	0.683095	0.663599	0.715174	0.616044	0.74368	0.725964		87	0.553072	0.655784	0.6037	0.545905	0.675493	0.574071
	87.5	0.482892	0.471996	0.481418	0.497306	0.43749	0.342866		87.5	0.397138	0.389176	0.36194	0.349324	0.32988	0.329487		87.5	0.661774	0.642777	0.694019	0.595092	0.721272	0.70251		87.5	0.523354	0.622256	0.569991	0.510246	0.631456	0.53746
	88	0.461251	0.452053	0.46431	0.479245	0.419217	0.325232		88	0.381824	0.373782	0.3463	0.333563	0.31404	0.31345		88	0.640877	0.622203	0.672932	0.574336	0.698857	0.679262		88	0.49361	0.588516	0.536251	0.474621	0.587255	0.501128
	88.5	0.439943	0.432072	0.447199	0.461383	0.400759	0.308385		88.5	0.366541	0.358408	0.3308	0.317888	0.298322	0.297475		88.5	0.620309	0.601708	0.652038	0.553823	0.676438	0.65614		88.5	0.463948	0.554636	0.502687	0.439085	0.543232	0.465093
	89	0.418789	0.412176	0.430105	0.443982	0.382171	0.292236		89	0.351315	0.343111	0.315429	0.302262	0.282685	0.281494		89	0.599954	0.581389	0.631159	0.533343	0.653893	0.633069		89	0.434517	0.520822	0.469286	0.403679	0.499541	0.4293
	89.5	0.397943	0.392505	0.413038	0.427562	0.363482	0.276663		89.5	0.336189	0.327901	0.300119	0.286728	0.267213	0.265698		89.5	0.579899	0.561197	0.610385	0.512962	0.631338	0.610125		89.5	0.405034	0.487218	0.43618	0.368615	0.456175	0.393825
	90	0.377145	0.372934	0.396059	0.412044	0.344703	0.261619		90	0.321108	0.312871	0.284938	0.271345	0.251919	0.250295		90	0.560053	0.541033	0.589616	0.492646	0.608863	0.587242		90	0.375817	0.453899	0.403403	0.333778	0.412963	0.358631
