# Supplementary material for: Small molecules restore mutant mitochondrial DNA polymerase activity
Source: Nature. 2025 Apr 9;642(8067):501–7. doi: 10.1038/s41586-025-08856-9 (PMC12158775; doi:10.1038/s41586-025-08856-9)
Supplement: Supplementary file 6 — Source Data Fig. 4 [file 41586_2025_8856_MOESM6_ESM.xlsx]

## Sheet: Fig. 4b
Fig. 4b
			WT + DMSO			WT + PZL-A
		Days	Relative mtDNA level							Values are given for 3 biological repeats per sample
	Depletion	0	1.00532	1.03436	0.96032	1.00532	1.03436	0.96032
		2	0.660204	0.62315	0.654131	0.660204	0.62315	0.654131
		4	0.492314	0.445754	0.425624	0.492314	0.445754	0.425624
	Recovery	2	0.285319	0.257321	0.260689	0.272733	0.231213	0.234591
		4	0.225332	0.20985	0.229856	0.250415	0.197887	0.214786
		6	0.375275	0.349941	0.386243	0.503624	0.454163	0.455319
		8	0.404238	0.495933	0.371696	0.49714	0.472449	0.464286
		10	0.790431	0.754823	0.797298	0.651677	0.670497	0.618623
		12	1.63055	1.28846	1.20054	1.40824	1.34131	1.20992

## Sheet: Fig. 4c
Fig. 4c
			A467T/G848S + DMSO			A467T/G848S + PZL-A
		Days	Relative mtDNA level							Values are given for 3 biological repeats per sample
	Depletion	0	1.00347	0.990751	1.00577	1.00347	0.990751	1.00577
		2	0.985095	0.971533	0.912778	0.985095	0.971533	0.912778
		4	0.658993	0.645431	0.627782	0.658993	0.645431	0.627782
	Recovery	2	0.441138	0.389057	0.395038	0.421329	0.411927	0.397517
		4	0.4072	0.329331	0.432086	0.372249	0.364392	0.34646
		6	0.174856	0.198287	0.206174	0.6554	0.628386	0.595041
		8	0.235335	0.210619	0.2397	0.551671	0.538545	0.470369
		10	0.501878	0.446175	0.468713	1.67539	1.7383	1.74269
		12	0.363138	0.418168	0.489224	1.25424	1.79947	1.96509

## Sheet: Fig. 4d
Fig. 4d
			W748S/R232H + DMSO			W748S/R232H + PZL-A
		Days	Relative mtDNA level							Values are given for 3 biological repeats per sample
	Depletion	0	0.947571	0.981039	1.07139	0.947571	0.981039	1.07139
		2	0.720897	0.805449	0.788873	0.720897	0.805449	0.788873
		4	0.527728	0.50623	0.538816	0.62228	0.609474	0.592808
	Recovery	2	0.351227	0.386505	0.397127	0.392256	0.372604	0.379009
		4	0.32514	0.413255	0.346062	0.330333	0.315721	0.3273
		6	0.301005	0.295832	0.386296	0.953171	0.876351	0.87783
		8	0.329224	0.310149	0.308709	0.715416	0.804668	0.748458
		10	0.509101	0.528384	0.569016	1.43122	1.40052	1.33733
		12	0.829551	0.75491	0.928259	1.87432	1.99632	1.35797

## Sheet: Fig. 4i-k
Fig. 4i
			Basal Respiration						Values given as normalised OCR ((pmol/min)/104 cells)							2-8 technical replicates per biological replicate
									Means
			WT	A467T/G848S		W748S/R232H			WT	A467T/G848S		W748S/R232H
		PZL-A	-	-	+	-	+		-	-	+	-	+
			8.26	1.4	5.6	1.6	4.7		6.45286	1.71375	5.2	1.24286	4.2025			Biological replicate 1
			6.68	0.81	5.11	0.85	4.3		9.8825	1.8225	5.2825	1.8125	4.12			Biological replicate 2
			6.02	1.98	4.72	-0.01	5.48		9.215	2.295	3.8275	2.805	3.63333			Biological replicate 3
			5.48	0.5	5.37	1.36	2.33
			9.23	1.49	5.13	1.43	6.35
			5.8	2.93	4.36	1.45	3.64
			3.7	2.68	5.49	2.02	4.36
			8.41	1.92	6.15	2.45	2.13
			9.14	1.41	4.94	2.35	5.03
			12.81	1.57	3.41	2.19	4.82
			9.17	1.27	5.24	0.26	4.38
			10.28	3.04	4.4	3.59	2.56
			8.15	2.7	4.58	2.67	2.8
				2.76	2.74	3.35	2.21
				1.46	2.58	1.61
				2.26	2.73
Fig. 4j
			Maximal Respiration						Values given as normalised OCR ((pmol/min)/104 cells)							2-8 technical replicates per biological replicate
									Means
			WT	A467T/G848S		W748S/R232H			WT	A467T/G848S		W748S/R232H
		PZL-A	-	-	+	-	+		-	-	+	-	+
			13.35	1.34	9.41	3.64	8.66		13.4557	2.01	9.2025	2.26857	6.9025			Biological replicate 1
			11.5	1.25	8.98	1.12	7.76		15.555	2.24	11.1175	2.5825	5.13			Biological replicate 2
			9.2	3.05	8.41	1.84	7.61		16.345	2.2675	7.51375	4.4275	5.735			Biological replicate 3
			15.14	1.94	10.01	2.39	3.58
			18.35	1.47	11.06	2.44	5.12
			15.69	2.93	9.21	1.3	6.56
			10.96	2.68	12.21	3.15	5.94
			12.61	1.42	11.99	3.86	2.9
			15.81	1.75	9.54	3.73	7.96
			19.94	2.32	7.19	1.69	7.41
			13.86	1.85	7.2	1.05	6.83
			17.31	3.04	8.41	6.09	3.49
			15.38	1.65	8.89	4.65	4.38
				2.92	6.45	4.28	4.34
				0.97	6.15	2.69
				3.53	6.28
Fig. 4k
			ATP Production						Values given as normalised ATP production ((pmol/min)/104 cells)							2-8 technical replicates per biological replicate
									Means
			WT	A467T/G848S		W748S/R232H			WT	A467T/G848S		W748S/R232H
		PZL-A	-	-	+	-	+		-	-	+	-	+
			6.59	-0.19	3.14	-0.17	3.69		4.08714	0.6675	3.9075	0.858571	2.915			Biological replicate 1
			4.56	0.42	4.47	0.93	3.61		7.3575	0.7375	3.8425	1.575	2.8675			Biological replicate 2
			4.42	-0.13	4.12	0.08	3.22		6.97	1.1425	2.59	1.8825	2.89667			Biological replicate 3
			2.43	0.01	3.9	1.36	1.14
			7.04	-0.22	3.87	1.44	4.14
			2.07	2.5	3.56	0.69	2.77
			1.5	2.02	4.12	1.68	2.84
			5.93	0.93	3.82	1.49	1.72
			6.79	0.6	2.99	1.72	3.89
			9.64	0.97	2.2	1.72	4.31
			7.07	0.37	4.25	1.37	3.2
			7.15	1.01	2.6	2.22	1.49
			6.79	1.44	3.08	1.93	2.35
				1.81	1.3	2.29	2.14
				0.67	2.67	1.09
				0.65	1.63
