# Supplementary material for: Small molecules restore mutant mitochondrial DNA polymerase activity
Source: Nature. 2025 Apr 9;642(8067):501–7. doi: 10.1038/s41586-025-08856-9 (PMC12158775; doi:10.1038/s41586-025-08856-9)
Supplement: Supplementary file 7 — Source Data Extended Data Fig. 1 [file 41586_2025_8856_MOESM7_ESM.xlsx]

## Sheet: ED Fig. 1b
Extended Data Fig. 1b
		WT
			Set1	Set2	Set3		Mean	s.d.
		Active enzyme (ratio)	0.921228	0.887137	0.867334		0.891899	0.0272611
		Active enzyme (nM)	0.460614	0.443568	0.433667		0.44595	0.0136305
		R232H
			Set1	Set2	Set3		Mean	s.d.
		Active enzyme (ratio)	0.82481	0.750818	0.789126		0.788252	0.0370037
		Active enzyme (nM)	0.412405	0.375409	0.394563		0.394126	0.0225498
		R232H + PZL-A
			Set1	Set2	Set3		Mean	s.d.
		Active enzyme (ratio)	0.928503	0.877264	0.931649		0.912472	0.0305319
		Active enzyme (nM)	0.464252	0.438632	0.465825		0.456236	0.015266
		A467T
			Set1	Set2	Set3		Mean	s.d.
		Active enzyme (ratio)	0.689518	0.857543	0.502512		0.683191	0.1776
		Active enzyme (nM)	0.344759	0.428772	0.251256		0.341596	0.0888
		A467T + PZL-A
			Set1	Set2	Set3		Mean	s.d.
		Active enzyme (ratio)	0.720454	0.955555	0.654568		0.776859	0.158223
		Active enzyme (nM)	0.360227	0.477777	0.327284		0.38843	0.0791113
		W748S
			Set1	Set2	Set3		Mean	s.d.
		Active enzyme (ratio)	0.914806	0.936741	0.932523		0.928023	0.0116393
		Active enzyme (nM)	0.457403	0.46837	0.466261		0.464012	0.00581967
		W748S + PZL-A
			Set1	Set2	Set3		Mean	s.d.
		Active enzyme (ratio)	0.930054	0.957981	0.927827		0.938621	0.0168033
		Active enzyme (nM)	0.465027	0.47899	0.463914		0.46931	0.00840164
		G848S
			Set1	Set2	Set3		Mean	s.d.
		Active enzyme (ratio)	0.747599	0.735161	0.89697		0.793244	0.090045
		Active enzyme (nM)	0.3738	0.367581	0.448485		0.396622	0.0450225
		G848S + PZL-A
			Set1	Set2	Set3		Mean	s.d.
		Active enzyme (ratio)	0.894274	0.879875	0.939796		0.904648	0.0312786
		Active enzyme (nM)	0.447137	0.439938	0.469898		0.452324	0.0156393

## Sheet: ED Fig. 1d
Extended Data Fig. 1d
WT and D274A quantification
		Time (min)	WT			D274A				Values are given as fraction of short oligonucleotides (shorter than 19-mer)
		0	0.051791	0.053144	0.059139	0.022691	0.034318	0.044216		Each sample has 3 replicates
		2.5	0.522451	0.520121	0.50012	0.053521	0.033449	0.046553
		5	0.716236	0.669898	0.672757	0.044087	0.046357	0.057694
		10	0.842661	0.80519	0.803101	0.098594	0.060349	0.068158

## Sheet: ED Fig. 1e-f
Extended Data Fig. 1e
R232H quantification
			Time (min)	R232H				R232H + PZL-A			Values are given as fraction of short oligonucleotides (shorter than 19-mer)
			0	0.029956	0.002307	0.039883	0.027313	0.017745	0.032446		Each sample has 3 replicates
			2.5	0.510788	0.557001	0.550363	0.494804	0.586563	0.530871
			5	0.666375	0.687237	0.667821	0.664596	0.722968	0.681149
			10	0.82105	0.823104	0.799312	0.809915	0.858194	0.825845
Extended Data Fig. 1e
A467T quantification			Time (min)	A467T			A467T + PZL-A				Values are given as fraction of short oligonucleotides (shorter than 19-mer)
			0	0.021297	0.033532	0.085736	0.007826	0.084715	0.122538		Each sample has 3 replicates
			2.5	0.197014	0.319065	0.461768	0.421734	0.592326	0.515911
			5	0.259386	0.462801	0.586497	0.660487	0.574723	0.690728
			10	0.337506	0.545621	0.638499	0.758473	0.757597	0.778862
Extended Data Fig. 1f
W748S quantification			Time (min)	W748S			W748S + PZL-A				Values are given as fraction of short oligonucleotides (shorter than 19-mer)
			0	0.065543	0.119613	0.064818	0.151016	0.055201	0.079737		Each sample has 3 replicates
			2.5	0.130587	0.35677	0.335794	0.333337	0.357934	0.316029
			5	0.326828	0.466152	0.464666	0.567747	0.524014	0.485523
			10	0.407361	0.58561	0.567014	0.719292	0.65253	0.64421
Extended Data Fig. 1f
G848S quantification			Time (min)	G848S			G848S + PZL-A				Values are given as fraction of short oligonucleotides (shorter than 19-mer)
			0	0.061778	0.049498	0.068441	-0.00362	0.070324	0.126975		Each sample has 3 replicates
			2.5	0.533175	0.540204	0.529673	0.500496	0.500622	0.491822
			5	0.673371	0.676296	0.673449	0.704786	0.682186	0.694545
			10	0.719932	0.721978	0.734927	0.784922	0.782911	0.791074
