# Supplementary material for: Small molecules restore mutant mitochondrial DNA polymerase activity
Source: Nature. 2025 Apr 9;642(8067):501–7. doi: 10.1038/s41586-025-08856-9 (PMC12158775; doi:10.1038/s41586-025-08856-9)
Supplement: Supplementary file 8 — Source Data Extended Data Fig. 7 [file 41586_2025_8856_MOESM8_ESM.xlsx]

## Sheet: ED Fig. 7c
Extended Data Fig. 7c
Run 1 (used for images)
	Temperature (°C)	Fnorm (A.U.)							Temperature (°C)	Fnorm (A.U.)							Temperature (°C)	Fnorm (A.U.)							Values are given for three technical repeats per sample							DTm
		L566A + PZL-A			L566A					H569A + PZL-A			H569A					W585A + PZL-A			W585A										Variant:	Run 1	Run 2	Run 3	Mean	s.d.
	30	0.013917	0.016947	0.020801	0.002082	0.00496	0.005549		30	0.010753	0.021233	0.022384	0.00054	0.005741	0.001204		30	0.013639	0.016285	0.02693	0.003316	0.009761	0.012368								L566A	0	-1	-0.833333	-0.611111	0.535758
	30.5	0.009677	0.012302	0.015456	0.000596	0.002447	0.00283		30.5	0.006695	0.01512	0.016145	0	0.002928	0.000115		30.5	0.009686	0.011719	0.020562	0.001594	0.006353	0.008597								H569A	-0.166667	0.333333	-1.66667	-0.5	1.04083
	31	0.006153	0.008226	0.010785	0	0.000758	0.000966		31	0.003554	0.009892	0.010812	0.000459	0.000965	0		31	0.006297	0.007817	0.014963	0.00045	0.003653	0.005312								W585A	-0.166667	2	-1	0.277778	1.5486
	31.5	0.003326	0.004912	0.006841	0.000293	0	0		31.5	0.001294	0.00563	0.006384	0.002074	0	0.000989		31.5	0.003512	0.004526	0.010049	0	0.001586	0.002745
	32	0.001282	0.002364	0.00374	0.001641	0.00025	8.74e-05		32	9.37e-05	0.002432	0.003029	0.004865	0.00015	0.003334		32	0.001438	0.002111	0.006035	0.000311	0.000338	0.000954
	32.5	0.000128	0.000683	0.001545	0.004189	0.001619	0.001354		32.5	0	0.000512	0.000889	0.008979	0.001541	0.007106		32.5	0.000243	0.000613	0.002936	0.001504	0	2.65e-06
	33	0	0	0.000277	0.007983	0.00421	0.003906		33	0.001289	0	0	0.01459	0.004326	0.012482		33	0	0	0.000938	0.003749	0.000703	0
	33.5	0.000832	0.000333	0	0.01302	0.008063	0.007762		33.5	0.003972	0.000843	0.000384	0.021818	0.008581	0.019509		33.5	0.000764	0.000372	0	0.006925	0.002354	0.001048
	34	0.002751	0.001679	0.000803	0.019566	0.013321	0.01308		34	0.008171	0.003149	0.002267	0.030671	0.014361	0.028292		34	0.002641	0.001813	0.000335	0.011255	0.005111	0.003188
	34.5	0.00588	0.004178	0.002753	0.027586	0.020062	0.019861		34.5	0.013968	0.007052	0.005744	0.041221	0.021663	0.038853		34.5	0.005669	0.004358	0.001928	0.016745	0.009048	0.006474
	35	0.010271	0.007915	0.005892	0.037211	0.028343	0.028201		35	0.021611	0.012527	0.010776	0.053465	0.030551	0.051295		35	0.009919	0.008103	0.004882	0.023419	0.014319	0.010837
	35.5	0.016008	0.012958	0.010449	0.048483	0.038213	0.038062		35.5	0.031219	0.019614	0.017552	0.067499	0.041171	0.065518		35.5	0.015483	0.013294	0.009148	0.031427	0.021038	0.016441
	36	0.02327	0.019461	0.016595	0.061588	0.049796	0.04959		36	0.042934	0.0286	0.026225	0.0833	0.053555	0.081601		36	0.022722	0.02014	0.01498	0.041148	0.029489	0.023529
	36.5	0.032248	0.027625	0.024481	0.076375	0.06311	0.062794		36.5	0.056963	0.039602	0.03688	0.100914	0.06784	0.09956		36.5	0.031816	0.028805	0.022598	0.052783	0.039841	0.03218
	37	0.043103	0.037591	0.034254	0.092974	0.078211	0.077763		37	0.073341	0.052693	0.049742	0.120407	0.084188	0.119548		37	0.043108	0.039598	0.03222	0.066602	0.052297	0.042729
	37.5	0.056083	0.049569	0.046161	0.111331	0.095151	0.094439		37.5	0.09239	0.068247	0.06514	0.141944	0.102794	0.141484		37.5	0.056991	0.052871	0.044131	0.082991	0.067046	0.055613
	38	0.071465	0.063795	0.060306	0.13149	0.113897	0.112904		38	0.114156	0.086497	0.083252	0.165337	0.123548	0.165508		38	0.073902	0.06887	0.058716	0.102157	0.084338	0.070941
	38.5	0.089528	0.080554	0.076929	0.153377	0.13446	0.133126		38.5	0.138855	0.107572	0.104274	0.190609	0.146669	0.191661		38.5	0.094007	0.087961	0.076213	0.124204	0.104316	0.088799
	39	0.110577	0.100088	0.096299	0.177254	0.156945	0.155225		39	0.166627	0.131751	0.128455	0.217949	0.172255	0.220008		39	0.117859	0.110664	0.096913	0.149313	0.127184	0.109515
	39.5	0.134816	0.122664	0.118738	0.203119	0.181475	0.179343		39.5	0.19776	0.159201	0.155877	0.247138	0.20027	0.250345		39.5	0.145738	0.137223	0.121182	0.177707	0.153104	0.133266
	40	0.162598	0.148579	0.144578	0.231324	0.208242	0.205799		40	0.23201	0.18991	0.186583	0.278045	0.230575	0.282814		40	0.177898	0.167907	0.149276	0.209467	0.182225	0.160074
	40.5	0.194053	0.178127	0.174188	0.262149	0.237655	0.235014		40.5	0.269521	0.223806	0.220543	0.310821	0.263396	0.31741		40.5	0.214354	0.202962	0.181431	0.24458	0.21471	0.19029
	41	0.229434	0.211673	0.207935	0.296091	0.270146	0.267537		41	0.31004	0.260979	0.257813	0.345583	0.298751	0.354114		41	0.255169	0.242474	0.217915	0.283175	0.250745	0.224244
	41.5	0.268983	0.249567	0.246229	0.333563	0.306268	0.303964		41.5	0.353474	0.301248	0.298284	0.382221	0.336711	0.393023		41.5	0.300019	0.286296	0.25876	0.325125	0.29043	0.262103
	42	0.312918	0.292159	0.28935	0.375148	0.346462	0.344764		42	0.399433	0.344559	0.341803	0.421144	0.377477	0.434333		42	0.348679	0.334304	0.303923	0.370125	0.333737	0.303903
	42.5	0.361225	0.339556	0.337365	0.421012	0.391137	0.390348		42.5	0.447643	0.390576	0.388159	0.462331	0.421065	0.477867		42.5	0.400478	0.385977	0.353121	0.417666	0.380409	0.349816
	43	0.414064	0.391817	0.390325	0.471426	0.440528	0.440969		43	0.497435	0.439147	0.43711	0.50561	0.467257	0.523427		43	0.454886	0.440673	0.406048	0.467456	0.430124	0.399572
	43.5	0.471415	0.44875	0.448071	0.526327	0.494623	0.496597		43.5	0.548605	0.489825	0.488182	0.550654	0.515645	0.570676		43.5	0.511439	0.497716	0.462197	0.518951	0.482433	0.452949
	44	0.53256	0.509703	0.509828	0.584745	0.552486	0.556322		44	0.600241	0.541867	0.540665	0.596734	0.56539	0.618734		44	0.5693	0.556262	0.520876	0.571404	0.536607	0.509269
	44.5	0.596414	0.573304	0.574183	0.645168	0.612809	0.618697		44.5	0.651279	0.594252	0.593581	0.642705	0.615318	0.666464		44.5	0.627231	0.615086	0.58087	0.624096	0.591857	0.567548
	45	0.66108	0.637755	0.639298	0.705526	0.673552	0.681496		45	0.700852	0.646074	0.645654	0.687508	0.66419	0.712737		45	0.684217	0.672996	0.640976	0.676171	0.6472	0.626436
	45.5	0.724182	0.700678	0.702732	0.763281	0.732158	0.741866		45.5	0.747889	0.696004	0.695646	0.73007	0.710728	0.756364		45.5	0.738848	0.728609	0.699464	0.726391	0.701179	0.684345
	46	0.782803	0.759359	0.761605	0.815531	0.785796	0.796836		46	0.790868	0.742523	0.742111	0.769141	0.753691	0.796206		46	0.789251	0.780177	0.754372	0.773312	0.752103	0.739077
	46.5	0.834659	0.811482	0.813669	0.860645	0.832715	0.84432		46.5	0.829112	0.784779	0.783964	0.804158	0.792251	0.831655		46.5	0.834124	0.826317	0.80401	0.815911	0.798627	0.788893
	47	0.878212	0.855784	0.857693	0.897635	0.871773	0.883241		47	0.862587	0.822332	0.820792	0.83498	0.826209	0.862598		47	0.8728	0.866118	0.847356	0.853302	0.839561	0.832612
	47.5	0.913121	0.891875	0.893381	0.926706	0.902937	0.913735		47.5	0.890921	0.854825	0.85278	0.861805	0.85579	0.889283		47.5	0.904893	0.899322	0.883776	0.88521	0.874294	0.869608
	48	0.939839	0.920185	0.921163	0.948569	0.927	0.936768		48	0.914493	0.882403	0.88001	0.884829	0.881269	0.912073		48	0.930627	0.925972	0.913302	0.911711	0.902964	0.899796
	48.5	0.959666	0.941997	0.942456	0.964739	0.94541	0.953866		48.5	0.934108	0.905852	0.903186	0.90484	0.90319	0.931436		48.5	0.950865	0.946984	0.93672	0.933482	0.92631	0.924064
	49	0.974019	0.958655	0.958704	0.976514	0.95948	0.966649		49	0.950197	0.925655	0.9231	0.922334	0.92219	0.94789		49	0.966477	0.963109	0.954979	0.951104	0.945026	0.943459
	49.5	0.984248	0.971332	0.971093	0.985057	0.970407	0.976391		49.5	0.963222	0.942232	0.940199	0.937633	0.938563	0.961756		49.5	0.978267	0.975431	0.968983	0.965304	0.960011	0.958872
	50	0.991384	0.980938	0.980459	0.99106	0.978997	0.983798		50	0.97379	0.956112	0.954567	0.950962	0.952492	0.973151		50	0.98693	0.98454	0.979599	0.976583	0.971933	0.971044
	50.5	0.996088	0.988195	0.987594	0.995206	0.985729	0.989507		50.5	0.982193	0.967785	0.966722	0.962631	0.96428	0.982131		50.5	0.99307	0.991271	0.98762	0.985349	0.981359	0.980736
	51	0.998798	0.993404	0.992888	0.997962	0.991008	0.993881		51	0.988685	0.9773	0.976782	0.972634	0.974147	0.989092		51	0.99708	0.995837	0.993391	0.991798	0.988551	0.98831
	51.5	1	0.996979	0.996584	0.999456	0.994919	0.997005		51.5	0.9937	0.985025	0.984883	0.981062	0.982227	0.994154		51.5	0.999327	0.998723	0.997202	0.99626	0.993868	0.99392
	52	0.999832	0.999119	0.998917	1	0.997637	0.998947		52	0.997181	0.991135	0.991149	0.987966	0.988718	0.997489		52	1	1	0.99938	0.998918	0.997398	0.997659
	52.5	0.998477	1	1	0.999796	0.999273	0.999921		52.5	0.999227	0.995702	0.995853	0.993362	0.993766	0.999317		52.5	0.999328	0.99991	1	1	0.999446	0.999653
	53	0.99612	0.999705	0.999969	0.998968	1	1		53	1	0.998644	0.998763	0.997235	0.997362	1		53	0.99741	0.998394	0.998987	0.999741	1	1
	53.5	0.992906	0.998402	0.998705	0.997434	0.999707	0.999173		53.5	0.999359	1	1	0.999515	0.999491	0.999281		53.5	0.994181	0.995583	0.996498	0.998237	0.999086	0.998439
	54	0.988661	0.995936	0.996174	0.995212	0.998356	0.997314		54	0.997029	0.999387	0.999328	1	1	0.997049		54	0.989518	0.991242	0.992425	0.995485	0.996555	0.994872
	54.5	0.983389	0.992311	0.992253	0.992117	0.995858	0.994469		54.5	0.992992	0.996726	0.996663	0.998559	0.998845	0.99327		54.5	0.983447	0.9854	0.986576	0.99144	0.99253	0.989595
	55	0.977101	0.987455	0.987025	0.988134	0.992206	0.990526		55	0.987364	0.992017	0.991899	0.995091	0.99601	0.987824		55	0.975962	0.977982	0.979079	0.985998	0.986984	0.982701
	55.5	0.9697	0.981375	0.980372	0.983035	0.987204	0.985249		55.5	0.979912	0.985253	0.985317	0.98956	0.991501	0.980543		55.5	0.967019	0.968983	0.970112	0.979024	0.979916	0.97401
	56	0.961309	0.974074	0.972606	0.977014	0.981	0.978813		56	0.970844	0.976756	0.976985	0.982056	0.985356	0.971706		56	0.956949	0.958514	0.959762	0.970706	0.971611	0.96429
	56.5	0.952093	0.965803	0.963826	0.970102	0.973782	0.971474		56.5	0.960293	0.966907	0.967195	0.972826	0.977811	0.961485		56.5	0.945851	0.946967	0.948296	0.961077	0.96225	0.953796
	57	0.942229	0.956671	0.954284	0.962448	0.965665	0.96324		57	0.948514	0.955822	0.95621	0.962174	0.969008	0.94996		57	0.933838	0.934448	0.936089	0.950354	0.95199	0.942599
	57.5	0.931689	0.946889	0.94408	0.953946	0.956557	0.954147		57.5	0.935449	0.943687	0.944236	0.950152	0.958905	0.937343		57.5	0.920963	0.921133	0.923146	0.938557	0.940765	0.930698
	58	0.920705	0.936602	0.933388	0.944945	0.946778	0.944561		58	0.92149	0.930675	0.931372	0.937088	0.947831	0.923878		58	0.907325	0.907149	0.909636	0.926054	0.92884	0.918461
	58.5	0.909029	0.925735	0.922062	0.935149	0.936199	0.93424		58.5	0.906719	0.916493	0.917581	0.923015	0.935818	0.909402		58.5	0.892782	0.892507	0.8955	0.912721	0.915963	0.905435
	59	0.896593	0.914256	0.910203	0.924575	0.924766	0.923129		59	0.891184	0.901179	0.902835	0.907875	0.92284	0.893968		59	0.877376	0.877031	0.880759	0.898542	0.902254	0.891734
	59.5	0.883377	0.902252	0.897837	0.913234	0.912483	0.911297		59.5	0.874874	0.884926	0.887221	0.891753	0.909011	0.87778		59.5	0.861233	0.860823	0.865272	0.883603	0.887711	0.877251
	60	0.869508	0.88965	0.885007	0.90138	0.899638	0.898874		60	0.858037	0.86783	0.87101	0.875053	0.894664	0.86099		60	0.844442	0.84394	0.84931	0.868165	0.872546	0.862334
	60.5	0.854932	0.876494	0.871729	0.888767	0.886118	0.885696		60.5	0.840637	0.85009	0.854142	0.857707	0.879695	0.843595		60.5	0.82719	0.826463	0.832689	0.852111	0.856761	0.846799
	61	0.839834	0.862979	0.85812	0.875646	0.872065	0.872008		61	0.822607	0.831925	0.836843	0.839836	0.864162	0.825776		61	0.809452	0.808478	0.815542	0.83559	0.840607	0.830903
	61.5	0.824458	0.849233	0.844264	0.86219	0.857672	0.857901		61.5	0.804272	0.813472	0.819428	0.821824	0.848376	0.807841		61.5	0.791522	0.790283	0.798105	0.818881	0.824243	0.814773
	62	0.808825	0.835021	0.829966	0.848221	0.842826	0.843234		62	0.785595	0.794632	0.801718	0.803487	0.832171	0.78949		62	0.773223	0.771768	0.780308	0.801705	0.807507	0.798368
	62.5	0.792759	0.820308	0.815054	0.833434	0.827278	0.827848		62.5	0.766354	0.775097	0.783333	0.784466	0.815262	0.770422		62.5	0.75445	0.752722	0.761844	0.783898	0.790278	0.781318
	63	0.776247	0.804963	0.799512	0.818015	0.811083	0.811803		63	0.7465	0.754791	0.764424	0.764708	0.797597	0.750602		63	0.735097	0.733295	0.742879	0.765431	0.772471	0.763795
	63.5	0.759533	0.789084	0.78353	0.80205	0.794409	0.795169		63.5	0.726154	0.733936	0.745118	0.744538	0.779548	0.730293		63.5	0.715414	0.713595	0.723517	0.746441	0.754222	0.745881
	64	0.742586	0.772679	0.767111	0.785563	0.777247	0.778037		64	0.705358	0.712644	0.725386	0.723895	0.76111	0.709438		64	0.695364	0.693641	0.703655	0.727041	0.735511	0.727647
	64.5	0.725418	0.755991	0.750449	0.768837	0.759835	0.760624		64.5	0.684309	0.690989	0.705436	0.702934	0.742424	0.688326		64.5	0.675061	0.673571	0.683685	0.707668	0.716649	0.709211
	65	0.70835	0.739267	0.733822	0.752176	0.742443	0.743203		65	0.663242	0.669418	0.68565	0.682048	0.723764	0.667363		65	0.654803	0.653779	0.66387	0.688484	0.697843	0.690879
	65.5	0.69149	0.722692	0.717304	0.735571	0.725127	0.725864		65.5	0.642341	0.648078	0.666005	0.66146	0.705397	0.646581		65.5	0.634528	0.634096	0.64421	0.669505	0.679279	0.672673
	66	0.674628	0.706134	0.700687	0.718965	0.707735	0.708451		66	0.621746	0.626888	0.646429	0.640905	0.687077	0.625898		66	0.614364	0.614535	0.624739	0.650832	0.660859	0.654471
	66.5	0.657725	0.689483	0.68395	0.702267	0.690262	0.690941		66.5	0.601206	0.605669	0.626859	0.620355	0.668575	0.605189		66.5	0.594178	0.595011	0.605467	0.632238	0.642464	0.636057
	67	0.640872	0.672785	0.667116	0.685426	0.672684	0.673266		67	0.580701	0.58455	0.607306	0.599987	0.649958	0.584465		67	0.57409	0.575578	0.586117	0.613551	0.62401	0.617589
	67.5	0.623974	0.655976	0.650235	0.66848	0.65502	0.655488		67.5	0.560302	0.563492	0.587691	0.579818	0.631356	0.563684		67.5	0.554071	0.556216	0.566743	0.594884	0.605533	0.599071
	68	0.607096	0.639	0.633286	0.651539	0.637321	0.637605		68	0.539912	0.542374	0.568175	0.559796	0.612666	0.54302		68	0.534289	0.537085	0.54755	0.576515	0.586981	0.580562
	68.5	0.590258	0.621934	0.616328	0.634579	0.619641	0.619734		68.5	0.519381	0.521115	0.548589	0.540002	0.593842	0.522356		68.5	0.51445	0.518086	0.528291	0.558025	0.568286	0.562102
	69	0.573518	0.604932	0.599384	0.617729	0.602035	0.601906		69	0.499001	0.499856	0.52899	0.520427	0.575057	0.501747		69	0.494768	0.499159	0.508979	0.53967	0.549628	0.54376
	69.5	0.556932	0.588017	0.582553	0.60102	0.584577	0.584251		69.5	0.478785	0.478647	0.509481	0.501094	0.556476	0.48143		69.5	0.475319	0.480422	0.489816	0.521571	0.531073	0.525471
	70	0.540512	0.571207	0.565723	0.584478	0.567249	0.566684		70	0.458663	0.457534	0.490174	0.481935	0.537969	0.461415		70	0.456044	0.461919	0.470765	0.50373	0.512667	0.507303
	70.5	0.524308	0.554619	0.549025	0.56804	0.550109	0.549322		70.5	0.438822	0.43677	0.471012	0.463123	0.519599	0.441717		70.5	0.437043	0.443681	0.451769	0.486056	0.494461	0.489342
	71	0.508329	0.538303	0.532557	0.551912	0.533284	0.532302		71	0.419496	0.416471	0.452271	0.444705	0.501633	0.422561		71	0.418581	0.425823	0.433124	0.468962	0.476629	0.471581
	71.5	0.492675	0.522305	0.516401	0.536042	0.516787	0.515679		71.5	0.400542	0.396804	0.433956	0.426776	0.484178	0.404044		71.5	0.400503	0.408683	0.414984	0.452369	0.459239	0.454209
	72	0.477241	0.506607	0.500506	0.520485	0.500594	0.499419		72	0.382077	0.377808	0.416072	0.409392	0.467119	0.385996		72	0.382916	0.392119	0.397263	0.436263	0.442279	0.437302
	72.5	0.462175	0.491279	0.485003	0.505233	0.484792	0.483676		72.5	0.364212	0.359466	0.398598	0.392626	0.450584	0.368513		72.5	0.365789	0.3761	0.380078	0.420672	0.425715	0.420807
	73	0.447401	0.476351	0.469834	0.4904	0.46937	0.4684		73	0.346917	0.341675	0.381642	0.376292	0.434605	0.351569		73	0.349161	0.360703	0.363435	0.405532	0.409679	0.404661
	73.5	0.433119	0.461888	0.455109	0.47594	0.454336	0.4536		73.5	0.330199	0.324641	0.365173	0.360548	0.419206	0.335207		73.5	0.332987	0.345996	0.347403	0.390974	0.394244	0.389077
	74	0.419312	0.447916	0.44084	0.461976	0.439786	0.43931		74	0.314194	0.308205	0.349397	0.345589	0.404448	0.319643		74	0.317569	0.331908	0.331855	0.376972	0.379341	0.374093
	74.5	0.406098	0.434595	0.427207	0.44862	0.425889	0.425697		74.5	0.298961	0.292452	0.334322	0.331411	0.390454	0.304943		74.5	0.30273	0.318567	0.317045	0.36375	0.365153	0.359823
	75	0.393471	0.421969	0.414268	0.43595	0.412754	0.412761		75	0.284768	0.27756	0.320025	0.318134	0.377314	0.29121		75	0.288747	0.306121	0.303063	0.351346	0.351909	0.346405
	75.5	0.381611	0.410083	0.40221	0.424074	0.400514	0.400729		75.5	0.271737	0.263793	0.30655	0.3061	0.365274	0.278705		75.5	0.275729	0.294647	0.290035	0.340037	0.339638	0.334088
	76	0.370651	0.399108	0.391135	0.413142	0.389416	0.389765		76	0.260116	0.251282	0.294301	0.295496	0.354486	0.267628		76	0.263883	0.284437	0.278179	0.329909	0.328535	0.322948
	76.5	0.360823	0.389255	0.381347	0.403401	0.379618	0.380155		76.5	0.250247	0.240417	0.283363	0.28642	0.345159	0.258124		76.5	0.253339	0.275671	0.26792	0.321402	0.319019	0.313204
	77	0.352382	0.38061	0.372919	0.395017	0.371227	0.372064		77	0.242378	0.231392	0.274114	0.279172	0.337629	0.250596		77	0.2444	0.268671	0.259425	0.314524	0.311312	0.30506
	77.5	0.345638	0.373529	0.366144	0.388343	0.364496	0.365856		77.5	0.236714	0.224541	0.266978	0.274185	0.332335	0.245449		77.5	0.237299	0.263814	0.253072	0.309731	0.305616	0.298975
	78	0.340945	0.368445	0.361476	0.383784	0.359875	0.361906		78	0.233792	0.220259	0.262637	0.27201	0.32968	0.243265		78	0.232531	0.261608	0.24936	0.307487	0.302562	0.295283
	78.5	0.338714	0.365758	0.3594	0.381811	0.357672	0.360628		78.5	0.234114	0.219021	0.261335	0.273104	0.330226	0.244587		78.5	0.230445	0.262424	0.248778	0.308207	0.302529	0.29465
	79	0.339302	0.365877	0.360252	0.382813	0.358394	0.362344		79	0.238171	0.221267	0.263748	0.27808	0.33451	0.249905		79	0.231386	0.266805	0.251805	0.312166	0.305961	0.297498
	79.5	0.34316	0.369343	0.364626	0.387296	0.362509	0.367542		79.5	0.246619	0.227689	0.270335	0.287448	0.343016	0.259741		79.5	0.235888	0.275295	0.258915	0.320097	0.313326	0.304402
	80	0.350572	0.376303	0.372796	0.39548	0.370278	0.376408		80	0.259696	0.238624	0.28148	0.301372	0.355835	0.274278		80	0.244215	0.288064	0.270324	0.332207	0.325123	0.3155
	80.5	0.361448	0.386695	0.384663	0.40721	0.38148	0.388803		80.5	0.277306	0.253902	0.296859	0.319384	0.372723	0.292983		80.5	0.256113	0.304847	0.285914	0.348276	0.341028	0.330666
	81	0.375326	0.400041	0.399626	0.421926	0.395647	0.404156		81	0.298681	0.272835	0.315907	0.34065	0.392709	0.314911		81	0.271087	0.325085	0.304842	0.367568	0.360464	0.349085
	81.5	0.391151	0.415412	0.416742	0.438532	0.411651	0.42144		81.5	0.322442	0.294208	0.337224	0.363539	0.414345	0.338545		81.5	0.288076	0.347411	0.325668	0.389032	0.382118	0.369633
	82	0.40741	0.431223	0.43433	0.455239	0.427945	0.438949		82	0.346432	0.315881	0.358911	0.385917	0.435409	0.361538		82	0.305242	0.369693	0.346524	0.410478	0.403947	0.390267
	82.5	0.422178	0.445723	0.45042	0.470032	0.442499	0.454653		82.5	0.36825	0.335375	0.378347	0.405158	0.453463	0.381268		82.5	0.320352	0.389603	0.364999	0.42948	0.423379	0.408632
	83	0.433617	0.457038	0.46295	0.48105	0.453616	0.466609		83	0.385391	0.350481	0.393336	0.419122	0.466389	0.395667		83	0.331382	0.405113	0.378829	0.443854	0.438277	0.422652
	83.5	0.440176	0.46367	0.470434	0.486824	0.45982	0.473313		83.5	0.396068	0.359475	0.402087	0.426292	0.472689	0.403215		83.5	0.33683	0.414356	0.386532	0.452143	0.446971	0.430643
	84	0.441224	0.464788	0.471972	0.486658	0.460431	0.47401		84	0.399388	0.361512	0.403665	0.426126	0.47175	0.403355		84	0.335928	0.416649	0.387446	0.453399	0.448492	0.431733
	84.5	0.436773	0.460525	0.467701	0.4809	0.455662	0.468895		84.5	0.395564	0.356871	0.398322	0.419075	0.46409	0.396768		84.5	0.329125	0.412471	0.381897	0.448181	0.443439	0.426301
	85	0.427681	0.451663	0.458519	0.470578	0.446576	0.458968		85	0.385868	0.346803	0.38737	0.406775	0.45124	0.385121		85	0.317602	0.403094	0.371191	0.437823	0.433094	0.415639
	85.5	0.415171	0.439503	0.445795	0.456985	0.434308	0.445538		85.5	0.372055	0.332885	0.372277	0.390859	0.434633	0.370006		85.5	0.302792	0.389965	0.356877	0.423968	0.418912	0.401246
	86	0.400483	0.425274	0.430825	0.441428	0.420142	0.429952		86	0.355616	0.316663	0.354735	0.372711	0.415803	0.352929		86	0.286075	0.374696	0.340404	0.40794	0.40236	0.384696
	86.5	0.384659	0.409963	0.414657	0.424904	0.405095	0.413256		86.5	0.337805	0.299227	0.336	0.353502	0.395901	0.335029		86.5	0.268559	0.358356	0.322915	0.390941	0.384879	0.367112
	87	0.368386	0.394224	0.397929	0.408008	0.389664	0.396095		87	0.319449	0.281469	0.316826	0.334032	0.375629	0.316993		87	0.250712	0.341658	0.305072	0.373593	0.367054	0.349306
	87.5	0.35204	0.378474	0.381018	0.391037	0.374176	0.378871		87.5	0.300795	0.263679	0.297632	0.314386	0.355175	0.298911		87.5	0.232999	0.324872	0.287203	0.356242	0.349162	0.331615
	88	0.335768	0.362718	0.364069	0.374091	0.358762	0.361725		88	0.281807	0.245924	0.278653	0.294688	0.334742	0.280947		88	0.215587	0.308088	0.269507	0.338894	0.331586	0.314086
	88.5	0.319698	0.34716	0.347217	0.357203	0.343511	0.344705		88.5	0.262814	0.228316	0.259915	0.275158	0.314579	0.263284		88.5	0.198538	0.291334	0.252043	0.321789	0.314438	0.296891
	89	0.303824	0.331956	0.330616	0.340506	0.328478	0.327928		89	0.243803	0.211026	0.241675	0.255842	0.294668	0.24607		89	0.181883	0.274821	0.235153	0.305029	0.297751	0.280268
	89.5	0.288256	0.31715	0.314393	0.324102	0.313852	0.31151		89.5	0.224844	0.194009	0.223975	0.236719	0.275135	0.22926		89.5	0.165792	0.258557	0.218811	0.28864	0.281498	0.264138
	90	0.272955	0.302645	0.298542	0.307966	0.299559	0.295353		90	0.205985	0.177389	0.206803	0.217889	0.255967	0.212957		90	0.150121	0.242513	0.203018	0.272486	0.265715	0.248487
Run 2
	Temperature (°C)	Fnorm (A.U.)							Temperature (°C)	Fnorm (A.U.)							Temperature (°C)	Fnorm (A.U.)
		L566A + PZL-A			L566A					H569A + PZL-A			H569A					W585A + PZL-A			W585A
	30	0.11487	0.126274	0.126232	0.011709	0.020457	0.01455		30	0.036514	0.03688	0.041532	0.063752	0.047479	0.041094		30	0.056134	0.064484	0.070203	0.013565	0.013988	0.001926
	30.5	0.104576	0.114668	0.11516	0.006939	0.014323	0.008976		30.5	0.032885	0.03337	0.037715	0.059266	0.042392	0.036482		30.5	0.049154	0.056836	0.062278	0.009287	0.009708	0.000637
	31	0.094547	0.103233	0.104297	0.003194	0.009167	0.004606		31	0.029279	0.02991	0.033924	0.054879	0.037441	0.031998		31	0.042456	0.049486	0.054711	0.005835	0.006101	0
	31.5	0.084822	0.092124	0.093776	0.00088	0.005057	0.001596		31.5	0.025795	0.02662	0.030194	0.050684	0.032661	0.027691		31.5	0.036185	0.042603	0.047524	0.003248	0.003339	3.68e-05
	32	0.075258	0.081526	0.083592	0	0.002129	0		32	0.022422	0.023451	0.026529	0.046729	0.028084	0.023579		32	0.03028	0.036064	0.040657	0.001483	0.00146	0.000813
	32.5	0.065802	0.071386	0.073853	0.000668	0.00042	1.36e-05		32.5	0.019228	0.020407	0.023017	0.043003	0.023727	0.01968		32.5	0.024828	0.029931	0.034191	0.000432	0.00029	0.002169
	33	0.056765	0.061782	0.064557	0.002791	0	0.001701		33	0.016223	0.017434	0.019689	0.03946	0.019568	0.016021		33	0.01973	0.024339	0.028322	0	0	0.004196
	33.5	0.048099	0.052747	0.05558	0.006684	0.000736	0.004941		33.5	0.013374	0.014592	0.016498	0.036193	0.015643	0.01259		33.5	0.015126	0.019215	0.022845	1.23e-05	0.00048	0.006627
	34	0.03963	0.044159	0.046832	0.011858	0.002578	0.009464		34	0.01069	0.011813	0.013476	0.033169	0.012001	0.009428		34	0.010891	0.014454	0.017742	0.000488	0.001469	0.009427
	34.5	0.031661	0.036034	0.03851	0.018332	0.00549	0.015357		34.5	0.008218	0.009234	0.010658	0.030437	0.008683	0.00658		34.5	0.007238	0.010307	0.013202	0.001349	0.002945	0.012373
	35	0.024351	0.028427	0.030658	0.025874	0.009355	0.022271		35	0.005917	0.006837	0.008022	0.028085	0.005778	0.004141		35	0.004248	0.006675	0.009192	0.002582	0.004925	0.015597
	35.5	0.017645	0.02126	0.023214	0.034403	0.01393	0.029884		35.5	0.003872	0.004686	0.005627	0.026256	0.003372	0.002168		35.5	0.001913	0.00363	0.005597	0.004203	0.007509	0.018891
	36	0.011714	0.014838	0.016569	0.043384	0.019104	0.038174		36	0.002203	0.002887	0.0036	0.024963	0.001565	0.00077		36	0.000426	0.00136	0.002764	0.006459	0.010573	0.022427
	36.5	0.006916	0.009356	0.010903	0.052807	0.02481	0.046908		36.5	0.000943	0.001486	0.001943	0.024391	0.00041	1.1e-05		36.5	0	0.000166	0.000912	0.009287	0.014531	0.026296
	37	0.003273	0.004895	0.006253	0.062368	0.030689	0.055719		37	0.000149	0.000468	0.000734	0.024587	0	0		37	0.000745	0	0	0.012843	0.019352	0.030698
	37.5	0.000909	0.001619	0.002621	0.07196	0.03678	0.064636		37.5	0	0	7.28e-05	0.025683	0.000446	0.000849		37.5	0.002685	0.001172	0.000426	0.017331	0.02517	0.035777
	38	0	0	0.00054	0.081655	0.043373	0.073879		38	0.000576	0.000178	0	0.027754	0.001849	0.002701		38	0.006241	0.003902	0.002544	0.023065	0.032164	0.041842
	38.5	0.000663	0.000104	0	0.091674	0.050561	0.08349		38.5	0.001823	0.000962	0.000604	0.03102	0.00429	0.005667		38.5	0.011486	0.008322	0.00645	0.030117	0.040801	0.04917
	39	0.003114	0.002298	0.001174	0.102541	0.058578	0.09419		39	0.003905	0.002489	0.001988	0.035551	0.007914	0.009911		39	0.018635	0.014671	0.012266	0.03913	0.051075	0.058266
	39.5	0.007424	0.006813	0.004249	0.114672	0.068018	0.106635		39.5	0.006925	0.004859	0.004247	0.04158	0.012942	0.015586		39.5	0.027701	0.023235	0.020279	0.050208	0.063408	0.069432
	40	0.013898	0.01392	0.009516	0.12859	0.079191	0.121357		40	0.010871	0.008112	0.007479	0.049247	0.019467	0.022818		40	0.038982	0.034218	0.030625	0.063831	0.078211	0.083189
	40.5	0.02274	0.023835	0.016942	0.14476	0.092305	0.139062		40.5	0.01583	0.012381	0.011824	0.058819	0.027712	0.031821		40.5	0.052553	0.047759	0.043446	0.08025	0.095649	0.100111
	41	0.034366	0.036729	0.026849	0.163891	0.107858	0.160434		41	0.022092	0.017909	0.017398	0.070475	0.037974	0.042835		41	0.068636	0.064071	0.058911	0.100055	0.115989	0.120623
	41.5	0.048899	0.052812	0.039675	0.186143	0.126192	0.18565		41.5	0.02971	0.024773	0.024346	0.084537	0.050525	0.056134		41.5	0.087392	0.083137	0.077335	0.123295	0.139617	0.144955
	42	0.066967	0.072356	0.055747	0.211898	0.147428	0.215025		42	0.038869	0.033211	0.032874	0.101317	0.065573	0.072028		42	0.109287	0.105142	0.098775	0.150556	0.166722	0.173514
	42.5	0.0889	0.095712	0.075615	0.241385	0.171648	0.248637		42.5	0.049893	0.043482	0.043242	0.121198	0.083543	0.090898		42.5	0.134653	0.130381	0.123492	0.181953	0.197569	0.206393
	43	0.115289	0.123166	0.099697	0.274775	0.199063	0.286486		43	0.063117	0.055854	0.055747	0.144428	0.104754	0.113025		43	0.163767	0.159215	0.151786	0.217783	0.232481	0.243571
	43.5	0.146095	0.154776	0.128208	0.311742	0.229276	0.32779		43.5	0.07884	0.070669	0.070796	0.171312	0.12947	0.138735		43.5	0.196578	0.191691	0.18366	0.257567	0.271206	0.284496
	44	0.181766	0.190742	0.161289	0.352389	0.262074	0.372297		44	0.097581	0.088543	0.089029	0.202046	0.158008	0.168275		44	0.233347	0.228276	0.219321	0.301333	0.313771	0.329145
	44.5	0.22205	0.231054	0.199169	0.396174	0.297005	0.419039		44.5	0.119964	0.110089	0.111025	0.236678	0.190644	0.20188		44.5	0.273783	0.269118	0.259149	0.348752	0.359989	0.376907
	45	0.266763	0.27521	0.241444	0.442202	0.333403	0.467002		45	0.146675	0.136062	0.13755	0.275255	0.227584	0.239749		45	0.317404	0.313792	0.302674	0.399073	0.40899	0.426812
	45.5	0.315089	0.322366	0.287699	0.489124	0.36999	0.514651		45.5	0.178467	0.167174	0.169428	0.317976	0.26912	0.282158		45.5	0.363578	0.361605	0.349261	0.451137	0.459554	0.477655
	46	0.367017	0.37228	0.337695	0.535759	0.406355	0.561498		46	0.216164	0.204062	0.207419	0.364946	0.315501	0.329335		46	0.412319	0.412319	0.398782	0.504454	0.511044	0.528914
	46.5	0.421815	0.424073	0.390787	0.580166	0.441384	0.606128		46.5	0.260639	0.247306	0.252115	0.416384	0.366881	0.381501		46.5	0.462755	0.464903	0.45042	0.557474	0.561979	0.578966
	47	0.478995	0.476922	0.444831	0.621127	0.474227	0.647475		47	0.312308	0.29734	0.304183	0.472565	0.423431	0.438731		47	0.514579	0.518342	0.503439	0.608779	0.610987	0.626759
	47.5	0.537953	0.530373	0.498911	0.657887	0.504309	0.684787		47.5	0.371378	0.354401	0.363796	0.533353	0.484865	0.500718		47.5	0.567457	0.572132	0.557562	0.657509	0.65741	0.671829
	48	0.598453	0.584166	0.552257	0.690103	0.531488	0.717678		48	0.437489	0.418628	0.430684	0.597838	0.550376	0.566585		48	0.621303	0.626079	0.612649	0.703265	0.701039	0.713971
	48.5	0.659192	0.63726	0.60351	0.71755	0.554975	0.745494		48.5	0.509827	0.489566	0.504093	0.664558	0.618563	0.634795		48.5	0.674961	0.679319	0.667864	0.745233	0.741147	0.752731
	49	0.718902	0.688688	0.651523	0.74104	0.574989	0.768436		49	0.586454	0.565831	0.58233	0.731244	0.687521	0.703213		49	0.727983	0.731374	0.722494	0.783829	0.777981	0.78859
	49.5	0.776273	0.73735	0.697443	0.760819	0.591485	0.786911		49.5	0.66481	0.645033	0.662488	0.795025	0.754567	0.7692		49.5	0.779149	0.781604	0.775318	0.81913	0.811717	0.821722
	50	0.829431	0.781726	0.740473	0.77722	0.604712	0.801581		50	0.741388	0.723806	0.740958	0.852856	0.816977	0.829948		50	0.827049	0.828834	0.824893	0.85134	0.842441	0.852125
	50.5	0.876597	0.820378	0.779298	0.790646	0.614994	0.812988		50.5	0.812608	0.797823	0.813696	0.902474	0.872145	0.882979		50.5	0.869961	0.871614	0.869434	0.880422	0.87018	0.879822
	51	0.916553	0.852349	0.813027	0.801229	0.622857	0.82175		51	0.874589	0.862937	0.876688	0.942121	0.91812	0.926497		51	0.907107	0.908779	0.907615	0.906551	0.895358	0.904934
	51.5	0.94865	0.877178	0.84096	0.808768	0.628452	0.828159		51.5	0.924536	0.916018	0.926967	0.97107	0.953574	0.959528		51.5	0.937405	0.93942	0.938671	0.929229	0.917771	0.926978
	52	0.97224	0.894885	0.862034	0.81363	0.632201	0.832667		52	0.961148	0.95542	0.963324	0.989493	0.978397	0.98204		52	0.960734	0.963123	0.96235	0.948564	0.9375	0.94591
	52.5	0.987999	0.905933	0.8763	0.815953	0.634179	0.835252		52.5	0.98483	0.981197	0.986244	0.998678	0.993347	0.995032		52.5	0.977551	0.98017	0.979092	0.964254	0.954295	0.96164
	53	0.99682	0.911287	0.884513	0.81593	0.634604	0.836237		53	0.996904	0.995132	0.997567	1	0.999966	1		53	0.988906	0.991238	0.990021	0.976443	0.968133	0.974248
	53.5	1	0.912163	0.887871	0.814242	0.633743	0.835739		53.5	1	1	1	0.995336	1	0.998701		53.5	0.995688	0.997496	0.996492	0.985589	0.979	0.983892
	54	0.998618	0.909395	0.887528	0.811154	0.631599	0.834017		54	0.996909	0.998403	0.996353	0.986318	0.995385	0.992935		54	0.999117	1	0.999478	0.992085	0.987193	0.990986
	54.5	0.994137	0.903878	0.884088	0.806818	0.628427	0.831024		54.5	0.989796	0.992744	0.988845	0.974478	0.987634	0.984115		54.5	1	0.999659	1	0.996235	0.992916	0.995754
	55	0.987439	0.89683	0.878447	0.801493	0.624618	0.827009		55	0.98021	0.984584	0.978975	0.960751	0.977867	0.97328		55	0.999089	0.997374	0.998793	0.998826	0.996833	0.998701
	55.5	0.979079	0.888561	0.871246	0.795328	0.620122	0.822005		55.5	0.969223	0.974905	0.96765	0.945879	0.966695	0.96106		55.5	0.996688	0.993575	0.996108	1	0.999182	1
	56	0.969034	0.879126	0.862742	0.78803	0.614866	0.815964		56	0.957251	0.964083	0.955431	0.930142	0.954509	0.947873		56	0.992988	0.988427	0.991901	0.999384	1	0.999565
	56.5	0.957712	0.868824	0.853075	0.779648	0.608957	0.808649		56.5	0.944255	0.952322	0.942477	0.913819	0.94142	0.933711		56.5	0.987808	0.981945	0.986277	0.997165	0.999281	0.997395
	57	0.945188	0.857744	0.842611	0.770198	0.602396	0.800244		57	0.930453	0.939582	0.928884	0.896944	0.927553	0.918832		57	0.981245	0.974139	0.979169	0.993245	0.996943	0.993647
	57.5	0.931386	0.845467	0.831146	0.759564	0.594825	0.790587		57.5	0.915779	0.926006	0.914661	0.879598	0.912906	0.90321		57.5	0.972984	0.964591	0.970375	0.987053	0.992721	0.987939
	58	0.916367	0.832089	0.818765	0.747524	0.586385	0.779536		58	0.900495	0.911745	0.900016	0.861927	0.897658	0.887018		58	0.963041	0.953325	0.959892	0.978554	0.986508	0.980189
	58.5	0.900558	0.817829	0.805525	0.734214	0.577139	0.767345		58.5	0.884535	0.896791	0.884762	0.844	0.881883	0.870237		58.5	0.951305	0.940299	0.947772	0.968225	0.978437	0.970602
	59	0.883701	0.802695	0.791567	0.719754	0.567183	0.754146		59	0.868258	0.881354	0.868974	0.825858	0.865597	0.853095		59	0.938091	0.925679	0.933961	0.955957	0.968622	0.959258
	59.5	0.865991	0.78679	0.776884	0.704219	0.556402	0.740018		59.5	0.851576	0.865592	0.852786	0.807594	0.848847	0.835565		59.5	0.923215	0.909603	0.918644	0.941891	0.957212	0.946091
	60	0.847548	0.770321	0.761755	0.68783	0.545178	0.725102		60	0.834812	0.849683	0.836341	0.789232	0.83186	0.817784		60	0.907065	0.892295	0.901973	0.926578	0.944256	0.931423
	60.5	0.828376	0.75346	0.746193	0.670787	0.533366	0.709432		60.5	0.817742	0.833458	0.819552	0.770696	0.814541	0.799718		60.5	0.889575	0.87401	0.884057	0.910105	0.929906	0.915293
	61	0.808469	0.736117	0.73009	0.653116	0.521082	0.692864		61	0.800549	0.817122	0.802626	0.752083	0.797014	0.781519		61	0.871058	0.854831	0.865059	0.892312	0.914189	0.897767
	61.5	0.788197	0.718578	0.713528	0.634817	0.50834	0.6757		61.5	0.783155	0.800571	0.785615	0.733387	0.779377	0.763121		61.5	0.851519	0.834763	0.84529	0.873501	0.897132	0.879021
	62	0.76749	0.700784	0.696582	0.615929	0.495284	0.657816		62	0.765713	0.78386	0.768547	0.714684	0.761719	0.744632		62	0.831315	0.813908	0.824861	0.85376	0.878881	0.859179
	62.5	0.746273	0.682788	0.679275	0.596348	0.481789	0.63926		62.5	0.747906	0.766937	0.751454	0.695966	0.743858	0.726023		62.5	0.810507	0.792482	0.803843	0.83303	0.859622	0.838349
	63	0.724779	0.664509	0.661665	0.576197	0.468034	0.620448		63	0.730016	0.750002	0.734416	0.677313	0.725964	0.707381		63	0.789157	0.770324	0.78244	0.811539	0.839479	0.81692
	63.5	0.703006	0.646106	0.643987	0.555597	0.454039	0.601507		63.5	0.712129	0.73295	0.71739	0.658758	0.708033	0.68871		63.5	0.767365	0.747705	0.760785	0.789484	0.818645	0.794949
	64	0.680812	0.627403	0.626161	0.534637	0.439909	0.582262		64	0.6943	0.715984	0.700432	0.640332	0.690122	0.670172		64	0.745187	0.724771	0.738876	0.766745	0.797187	0.772606
	64.5	0.658241	0.608472	0.608158	0.513329	0.425705	0.562907		64.5	0.676417	0.699079	0.683527	0.621996	0.672187	0.651712		64.5	0.722647	0.701533	0.71669	0.743572	0.775195	0.749915
	65	0.635562	0.589307	0.590053	0.491824	0.411403	0.543549		65	0.658825	0.682274	0.666705	0.60385	0.654407	0.633439		65	0.699638	0.677923	0.694441	0.720065	0.752685	0.726961
	65.5	0.612651	0.569933	0.57173	0.470114	0.397104	0.523966		65.5	0.641349	0.665568	0.649867	0.585864	0.636734	0.615347		65.5	0.676523	0.654225	0.672084	0.69622	0.729815	0.703663
	66	0.58969	0.550396	0.553194	0.448225	0.382835	0.504281		66	0.624093	0.648984	0.633167	0.567985	0.619132	0.59741		66	0.653198	0.630283	0.649652	0.672115	0.706652	0.680157
	66.5	0.566822	0.530769	0.534562	0.426247	0.368596	0.484551		66.5	0.606883	0.632476	0.616663	0.550273	0.601627	0.579653		66.5	0.629791	0.606091	0.627185	0.647973	0.683297	0.656396
	67	0.543893	0.511265	0.515935	0.404352	0.354335	0.464642		67	0.58991	0.616144	0.600326	0.532723	0.584299	0.562098		67	0.606283	0.581712	0.604838	0.623718	0.65979	0.632603
	67.5	0.520848	0.491786	0.497337	0.382503	0.340165	0.444655		67.5	0.572992	0.599865	0.584068	0.515341	0.567106	0.544759		67.5	0.582869	0.557325	0.582496	0.599222	0.636291	0.60876
	68	0.497889	0.472451	0.478843	0.360805	0.326024	0.424682		68	0.556256	0.583711	0.568039	0.498185	0.550093	0.527668		68	0.559512	0.532838	0.560204	0.57466	0.612717	0.584902
	68.5	0.474823	0.453114	0.4603	0.339335	0.311812	0.404525		68.5	0.539442	0.567733	0.552151	0.481267	0.533281	0.510877		68.5	0.536099	0.508326	0.537889	0.549956	0.58887	0.560968
	69	0.451657	0.433879	0.441732	0.318074	0.297543	0.384447		69	0.52285	0.551832	0.536334	0.464543	0.516662	0.494274		69	0.512655	0.48381	0.515536	0.525138	0.565	0.537011
	69.5	0.428798	0.414606	0.423117	0.29699	0.283368	0.364693		69.5	0.506325	0.536018	0.520568	0.44806	0.500203	0.477917		69.5	0.489415	0.459387	0.493108	0.500285	0.541171	0.512965
	70	0.406367	0.395528	0.404304	0.276154	0.269328	0.34519		70	0.49003	0.520463	0.505018	0.431803	0.483988	0.461795		70	0.46635	0.435039	0.47073	0.475603	0.517343	0.488931
	70.5	0.384277	0.376731	0.385574	0.255576	0.255501	0.326034		70.5	0.473884	0.505068	0.489694	0.415727	0.468002	0.445896		70.5	0.44338	0.410881	0.448503	0.451129	0.493704	0.465049
	71	0.362824	0.358483	0.36722	0.2354	0.242085	0.307633		71	0.45802	0.489831	0.474596	0.399922	0.452293	0.430215		71	0.420908	0.387148	0.426658	0.427146	0.470582	0.441552
	71.5	0.342135	0.340707	0.34926	0.215705	0.229191	0.289909		71.5	0.442344	0.474973	0.459691	0.384435	0.436847	0.414841		71.5	0.398991	0.364056	0.405326	0.403719	0.447902	0.418425
	72	0.321974	0.323562	0.331735	0.19639	0.216669	0.272801		72	0.427031	0.460334	0.445103	0.369227	0.421695	0.399748		72	0.377421	0.341601	0.384604	0.380813	0.425686	0.395913
	72.5	0.302385	0.307071	0.314884	0.177664	0.204454	0.256342		72.5	0.412004	0.445986	0.430887	0.354343	0.406783	0.384942		72.5	0.35628	0.319825	0.364426	0.358582	0.404163	0.374075
	73	0.283505	0.291138	0.298467	0.159623	0.192618	0.240538		73	0.397443	0.432031	0.417076	0.339869	0.392184	0.370484		73	0.335722	0.298722	0.344882	0.336951	0.383264	0.352935
	73.5	0.265338	0.275853	0.282576	0.142161	0.181168	0.225298		73.5	0.38347	0.418624	0.403756	0.325753	0.377888	0.356383		73.5	0.31577	0.278326	0.326005	0.315996	0.363104	0.332569
	74	0.248008	0.26152	0.267395	0.125532	0.170138	0.210753		74	0.370018	0.405701	0.391104	0.312034	0.364036	0.342718		74	0.296571	0.258747	0.307976	0.29583	0.343784	0.31339
	74.5	0.231777	0.248272	0.253089	0.110019	0.159769	0.197118		74.5	0.357173	0.393513	0.379094	0.298859	0.350687	0.329542		74.5	0.278353	0.240171	0.290899	0.276787	0.325573	0.295363
	75	0.216829	0.236309	0.239894	0.095557	0.150438	0.184687		75	0.345121	0.382149	0.367801	0.286254	0.337937	0.316951		75	0.261288	0.222755	0.275097	0.258994	0.308469	0.278791
	75.5	0.203296	0.226049	0.22813	0.082298	0.142177	0.173577		75.5	0.333806	0.371739	0.357256	0.27426	0.325847	0.304968		75.5	0.245601	0.206798	0.260686	0.242875	0.292822	0.263963
	76	0.191572	0.217698	0.217944	0.070482	0.135285	0.163968		76	0.32339	0.362292	0.347679	0.263012	0.314569	0.293759		76	0.231371	0.192416	0.247831	0.228571	0.278807	0.251182
	76.5	0.181631	0.211571	0.209523	0.060026	0.129819	0.156004		76.5	0.314189	0.354056	0.339187	0.252624	0.304138	0.283352		76.5	0.218718	0.179668	0.236758	0.216408	0.266641	0.240456
	77	0.17382	0.20792	0.203206	0.051388	0.12587	0.14983		77	0.306294	0.347227	0.332199	0.243149	0.294708	0.273952		77	0.207989	0.168772	0.227701	0.206642	0.256416	0.232296
	77.5	0.168485	0.207411	0.199286	0.045074	0.123589	0.145822		77.5	0.299888	0.342021	0.326876	0.234796	0.286463	0.265674		77.5	0.199564	0.160161	0.221086	0.199685	0.248631	0.22706
	78	0.166307	0.210601	0.19836	0.041602	0.123306	0.144508		78	0.295378	0.338759	0.323611	0.227774	0.279602	0.258796		78	0.193747	0.154078	0.217348	0.196069	0.243612	0.225276
	78.5	0.167618	0.218428	0.200968	0.041792	0.125303	0.146632		78.5	0.292965	0.337855	0.322645	0.222278	0.274361	0.253497		78.5	0.191223	0.151102	0.217219	0.196504	0.241875	0.227512
	79	0.173332	0.231666	0.20782	0.046436	0.130202	0.152904		79	0.29295	0.33961	0.324343	0.218539	0.271044	0.250054		79	0.19272	0.151823	0.221203	0.201703	0.24406	0.234674
	79.5	0.184043	0.250651	0.21965	0.056077	0.138662	0.164101		79.5	0.29556	0.344284	0.328818	0.216842	0.269913	0.24871		79.5	0.19875	0.156919	0.230151	0.212543	0.250841	0.247446
	80	0.20027	0.276037	0.236985	0.071273	0.150984	0.180602		80	0.300897	0.351893	0.33627	0.21731	0.271111	0.249674		80	0.209868	0.166768	0.244529	0.229755	0.262619	0.266531
	80.5	0.221977	0.30822	0.259862	0.092144	0.16751	0.202647		80.5	0.308757	0.362111	0.346384	0.220004	0.274689	0.252942		80.5	0.226491	0.181803	0.264628	0.253602	0.279756	0.292193
	81	0.248857	0.346593	0.287915	0.118066	0.187992	0.229813		81	0.318469	0.374213	0.358465	0.224779	0.280419	0.258333		81	0.248239	0.201666	0.290063	0.283862	0.301948	0.323966
	81.5	0.279863	0.389693	0.3199	0.148073	0.211717	0.261079		81.5	0.328957	0.38704	0.371352	0.231187	0.287754	0.265391		81.5	0.274284	0.225654	0.3199	0.319403	0.328326	0.360558
	82	0.313083	0.436237	0.353691	0.180219	0.237302	0.294653		82	0.338925	0.399055	0.383536	0.238419	0.295762	0.27318		82	0.303063	0.251965	0.352091	0.357967	0.357291	0.399744
	82.5	0.345808	0.482332	0.386497	0.211959	0.262973	0.328106		82.5	0.346734	0.408583	0.39313	0.245449	0.3033	0.280574		82.5	0.332096	0.278401	0.383917	0.39659	0.386564	0.438206
	83	0.375159	0.523716	0.415242	0.240534	0.286449	0.358616		83	0.350828	0.414232	0.398717	0.25109	0.309058	0.286324		83	0.358419	0.302055	0.412422	0.431743	0.413172	0.472372
	83.5	0.398544	0.556726	0.437152	0.263472	0.305698	0.383424		83.5	0.350502	0.41502	0.399324	0.254251	0.311908	0.289305		83.5	0.37949	0.320567	0.434674	0.460011	0.434533	0.499238
	84	0.413864	0.578861	0.450302	0.278892	0.319109	0.400577		84	0.345493	0.410727	0.394685	0.254151	0.311016	0.288698		84	0.393108	0.331843	0.44863	0.478957	0.44852	0.516465
	84.5	0.420535	0.588843	0.454085	0.286318	0.325956	0.409191		84.5	0.336129	0.401776	0.385309	0.250497	0.306207	0.284331		84.5	0.398399	0.335216	0.453811	0.487759	0.454213	0.523303
	85	0.419267	0.588013	0.44922	0.286152	0.326516	0.409756		85	0.323394	0.389182	0.372294	0.243514	0.297773	0.276465		85	0.39568	0.330979	0.450938	0.486808	0.451836	0.520733
	85.5	0.411683	0.579038	0.437668	0.279946	0.321918	0.403839		85.5	0.308603	0.374103	0.356825	0.233792	0.286437	0.265778		85.5	0.386464	0.320728	0.441684	0.477832	0.442832	0.510807
	86	0.399497	0.564718	0.421585	0.269589	0.313698	0.393342		86	0.292619	0.357643	0.340098	0.222122	0.273099	0.253139		86	0.37274	0.306124	0.428238	0.463197	0.429016	0.495657
	86.5	0.384875	0.547831	0.403092	0.256971	0.303216	0.380176		86.5	0.27618	0.34049	0.322864	0.2093	0.258657	0.239336		86.5	0.35636	0.289117	0.412747	0.445295	0.41223	0.477736
	87	0.369246	0.5302	0.38375	0.243135	0.291645	0.365907		87	0.259752	0.323161	0.305533	0.195935	0.243655	0.224945		87	0.3388	0.271105	0.396312	0.425682	0.393922	0.458648
	87.5	0.35342	0.512828	0.364648	0.229248	0.279627	0.351498		87.5	0.243481	0.305905	0.288337	0.182402	0.228534	0.210413		87.5	0.321212	0.252989	0.379775	0.405447	0.375159	0.439374
	88	0.337814	0.496022	0.346073	0.215647	0.267316	0.337073		88	0.227299	0.288731	0.271326	0.168865	0.213464	0.196003		88	0.30408	0.235035	0.363395	0.385179	0.356423	0.420209
	88.5	0.322813	0.479863	0.328348	0.202292	0.254655	0.322916		88.5	0.211258	0.271664	0.254417	0.155468	0.19852	0.181832		88.5	0.287212	0.217443	0.347193	0.365123	0.3378	0.401526
	89	0.308172	0.463819	0.311461	0.188932	0.24161	0.308828		89	0.195396	0.254881	0.237682	0.142208	0.183684	0.168038		89	0.270764	0.200022	0.330789	0.345015	0.319367	0.383097
	89.5	0.29379	0.447571	0.295599	0.176031	0.228194	0.294886		89.5	0.179711	0.23834	0.221115	0.129109	0.169061	0.154712		89.5	0.254766	0.182834	0.314379	0.325005	0.301193	0.365111
	90	0.279822	0.430951	0.280661	0.163263	0.21445	0.280968		90	0.164287	0.22205	0.204779	0.116179	0.154641	0.141799		90	0.23903	0.165844	0.297906	0.305154	0.283244	0.347498
Run 3
	Temperature (°C)	Fnorm (A.U.)							Temperature (°C)	Fnorm (A.U.)							Temperature (°C)	Fnorm (A.U.)
		L566A + PZL-A			L566A					H569A + PZL-A			H569A					W585A + PZL-A			W585A
	30	0.08783	0.081106	0.069656	0.022496	0.031827	0.031905		30	0.047384	0.047335	0.054976	0.019522	0.020007	0.021325		30	0.071296	0.077314	0.072419	0.015642	0.025309	0.02264
	30.5	0.074366	0.068561	0.058438	0.016342	0.024124	0.024103		30.5	0.036605	0.036245	0.043702	0.013242	0.014225	0.015024		30.5	0.060571	0.065823	0.060847	0.011214	0.019654	0.017129
	31	0.061646	0.056703	0.047945	0.011093	0.017353	0.017248		31	0.026819	0.026424	0.033495	0.007959	0.009475	0.009544		31	0.050634	0.055048	0.049965	0.007556	0.014562	0.012238
	31.5	0.049923	0.045644	0.038374	0.006625	0.011745	0.011465		31.5	0.018292	0.017959	0.024239	0.004075	0.005692	0.005162		31.5	0.04116	0.045015	0.040121	0.004481	0.010237	0.008138
	32	0.039232	0.035647	0.029687	0.003205	0.007024	0.006736		32	0.011062	0.010872	0.016381	0.00145	0.002682	0.002121		32	0.032383	0.035999	0.031178	0.002234	0.00674	0.004819
	32.5	0.029692	0.026766	0.022041	0.001061	0.00355	0.003269		32.5	0.005493	0.005448	0.009812	0	0.000737	0.000435		32.5	0.024554	0.027664	0.023008	0.000696	0.003708	0.00232
	33	0.021407	0.019108	0.015289	0	0.001198	0.00098		33	0.001751	0.001839	0.004712	0.0002	0	0		33	0.017535	0.020113	0.015936	0	0.001518	0.00068
	33.5	0.014289	0.012708	0.009731	9.06e-05	3.86e-05	0		33.5	0	5.18e-06	0.001413	0.002051	0.000405	0.000978		33.5	0.011346	0.013533	0.010074	0.000122	0.000332	0
	34	0.008421	0.007439	0.005391	0.001645	0	0.000421		34	0.000159	0	0	0.005498	0.002229	0.00346		34	0.006355	0.007962	0.00528	0.001233	0	0.000344
	34.5	0.003924	0.003496	0.002245	0.00479	0.00143	0.002188		34.5	0.002542	0.002232	0.000576	0.011001	0.00569	0.007415		34.5	0.00271	0.003561	0.001907	0.003494	0.000645	0.0017
	35	0.001124	0.000994	0.000318	0.009628	0.004238	0.005422		35	0.007465	0.006927	0.003275	0.018953	0.010838	0.013013		35	0.000414	0.000785	0.000103	0.006933	0.002689	0.004415
	35.5	0	0	0	0.016352	0.008665	0.010312		35.5	0.015134	0.014584	0.00856	0.029208	0.017798	0.020579		35.5	0	0	0	0.011776	0.006208	0.00854
	36	0.001072	0.000785	0.001174	0.025276	0.015042	0.01705		36	0.025722	0.025287	0.016364	0.042119	0.02673	0.030365		36	0.001642	0.001373	0.001747	0.0181	0.011385	0.014175
	36.5	0.00454	0.003976	0.004076	0.036432	0.023499	0.025647		36.5	0.039964	0.039534	0.02723	0.057783	0.037725	0.042247		36.5	0.005589	0.005344	0.005794	0.026173	0.018475	0.021501
	37	0.010697	0.009527	0.009111	0.049872	0.033982	0.03645		37	0.058046	0.057683	0.04137	0.076343	0.050965	0.056414		37	0.012069	0.012226	0.012379	0.036025	0.027955	0.030894
	37.5	0.019693	0.017978	0.016596	0.06583	0.046805	0.049468		37.5	0.080074	0.079958	0.059233	0.097704	0.066687	0.073251		37.5	0.021453	0.022224	0.021849	0.048378	0.039925	0.042279
	38	0.032121	0.029564	0.026726	0.084724	0.062238	0.06485		38	0.106319	0.106213	0.080823	0.122346	0.085054	0.092828		38	0.034385	0.035721	0.034491	0.063401	0.05471	0.055964
	38.5	0.048187	0.044646	0.039839	0.106326	0.080059	0.082642		38.5	0.137232	0.137192	0.10646	0.150177	0.106228	0.115154		38.5	0.051226	0.05307	0.050844	0.081611	0.072696	0.07254
	39	0.068251	0.063611	0.056415	0.131065	0.10055	0.102984		39	0.172532	0.172934	0.136235	0.181923	0.130371	0.140778		39	0.072737	0.075041	0.071437	0.103613	0.094475	0.092428
	39.5	0.093008	0.087303	0.076696	0.15922	0.124337	0.12615		39.5	0.212353	0.213498	0.170308	0.217083	0.157602	0.169906		39.5	0.099569	0.102268	0.096826	0.12999	0.120349	0.116028
	40	0.122937	0.115833	0.101023	0.190929	0.151375	0.15239		40	0.256569	0.258822	0.208847	0.256235	0.187879	0.202427		40	0.132781	0.135578	0.127828	0.160768	0.150967	0.143865
	40.5	0.15833	0.14976	0.129633	0.22616	0.181612	0.18191		40.5	0.304936	0.308698	0.251545	0.298757	0.22126	0.238386		40.5	0.172084	0.175462	0.165093	0.196247	0.186549	0.176153
	41	0.199318	0.189292	0.162925	0.265428	0.215749	0.214996		41	0.356679	0.362267	0.298078	0.344458	0.257927	0.27776		41	0.218192	0.222406	0.208746	0.236544	0.227189	0.212865
	41.5	0.245864	0.234059	0.200712	0.308444	0.253909	0.251995		41.5	0.411392	0.418485	0.347845	0.392184	0.297785	0.320116		41.5	0.271017	0.275778	0.258615	0.281411	0.272744	0.254125
	42	0.297271	0.283394	0.242924	0.355081	0.29573	0.292916		42	0.468024	0.476138	0.399881	0.441901	0.340766	0.365144		42	0.329577	0.334632	0.314006	0.330308	0.322745	0.299842
	42.5	0.352524	0.337078	0.289327	0.404986	0.341553	0.337963		42.5	0.525695	0.534058	0.452987	0.492149	0.386933	0.412802		42.5	0.392529	0.397543	0.373793	0.382728	0.376429	0.349887
	43	0.410535	0.394175	0.339647	0.458133	0.391789	0.387508		43	0.58298	0.591414	0.506459	0.542806	0.436079	0.462957		43	0.45895	0.462758	0.436681	0.438254	0.433088	0.404253
	43.5	0.470474	0.453905	0.393263	0.514077	0.44619	0.441761		43.5	0.639117	0.646968	0.559605	0.593307	0.487943	0.515544		43.5	0.526814	0.528505	0.501484	0.495936	0.492062	0.462755
	44	0.531167	0.515633	0.449481	0.572976	0.50453	0.500668		44	0.692713	0.700078	0.611353	0.643218	0.542182	0.570636		44	0.593767	0.593201	0.566956	0.554754	0.552305	0.524927
	44.5	0.591284	0.578081	0.50726	0.634177	0.566471	0.563829		44.5	0.742801	0.749798	0.66091	0.691692	0.598178	0.627672		44.5	0.658793	0.655525	0.631671	0.613905	0.613115	0.590029
	45	0.649741	0.639293	0.565097	0.696716	0.630965	0.630269		45	0.788245	0.795219	0.707651	0.738311	0.654779	0.685544		45	0.720182	0.714373	0.69431	0.672154	0.673451	0.656717
	45.5	0.704942	0.697443	0.621103	0.758798	0.695985	0.697863		45.5	0.828825	0.835608	0.750504	0.782065	0.710816	0.742979		45.5	0.776403	0.768798	0.753565	0.727622	0.732127	0.722873
	46	0.754669	0.750376	0.673076	0.818125	0.759249	0.763958		46	0.863696	0.87092	0.788579	0.822109	0.764811	0.798375		46	0.826347	0.817943	0.808059	0.779157	0.787624	0.786095
	46.5	0.797432	0.795686	0.719063	0.871636	0.818366	0.825523		46.5	0.893317	0.900839	0.821461	0.857753	0.815061	0.849542		46.5	0.869928	0.861229	0.856117	0.825347	0.838434	0.843871
	47	0.832159	0.832271	0.757341	0.916848	0.870949	0.879713		47	0.917928	0.925927	0.849185	0.888593	0.860074	0.894251		47	0.906414	0.898256	0.897318	0.865024	0.882788	0.893598
	47.5	0.858391	0.859761	0.786947	0.952274	0.914927	0.924084		47.5	0.938357	0.946785	0.871659	0.914731	0.8989	0.931383		47.5	0.936038	0.928804	0.93115	0.898014	0.919797	0.93375
	48	0.876624	0.878572	0.807658	0.977178	0.949425	0.957906		48	0.954876	0.963756	0.889405	0.93638	0.931006	0.960162		48	0.959019	0.953116	0.957435	0.924891	0.948885	0.963767
	48.5	0.888195	0.889416	0.820126	0.992416	0.974343	0.981126		48.5	0.968655	0.977075	0.903019	0.953816	0.955932	0.980051		48.5	0.976396	0.97157	0.9764	0.946034	0.970173	0.984061
	49	0.893936	0.893874	0.825317	0.999251	0.990082	0.99454		49	0.979373	0.98719	0.91294	0.96759	0.974141	0.991748		49	0.988406	0.98481	0.989239	0.962528	0.984526	0.995365
	49.5	0.895312	0.893402	0.824755	1	0.998083	1		49.5	0.98778	0.994305	0.919566	0.978536	0.986833	0.998033		49.5	0.995872	0.993492	0.996722	0.97561	0.993603	1
	50	0.893373	0.889204	0.819812	0.996486	1	0.99942		50	0.993911	0.998536	0.923427	0.986939	0.994947	1		50	0.9994	0.99839	1	0.985706	0.998331	0.999762
	50.5	0.888365	0.881862	0.811621	0.99019	0.996983	0.993825		50.5	0.998093	1	0.924714	0.992928	0.999006	0.998662		50.5	1	1	0.999879	0.993051	1	0.996134
	51	0.880709	0.872272	0.80109	0.981631	0.990104	0.984461		51	0.999788	0.998818	0.923457	0.99691	1	0.995678		51	0.997572	0.998805	0.997457	0.99772	0.999323	0.990133
	51.5	0.871366	0.861395	0.789186	0.971913	0.98084	0.972889		51.5	1	0.995696	0.920625	0.999321	0.999159	0.992145		51.5	0.993037	0.995595	0.993391	1	0.997238	0.983392
	52	0.860509	0.849334	0.776149	0.961018	0.96959	0.959391		52	0.998497	0.990646	0.916227	1	0.996417	0.987181		52	0.986777	0.990849	0.988062	0.999851	0.993754	0.975736
	52.5	0.848121	0.836231	0.762133	0.94888	0.956512	0.944554		52.5	0.995374	0.983957	0.910446	0.999005	0.991804	0.981271		52.5	0.979204	0.984837	0.981413	0.997498	0.98943	0.96719
	53	0.835131	0.822677	0.747518	0.935919	0.942407	0.929012		53	0.990721	0.976194	0.903807	0.996619	0.986174	0.974782		53	0.97036	0.978069	0.973982	0.993204	0.984132	0.957878
	53.5	0.821491	0.80884	0.732431	0.922535	0.927855	0.913298		53.5	0.985188	0.967717	0.896533	0.992763	0.979854	0.967499		53.5	0.960782	0.970753	0.965493	0.987713	0.978153	0.948011
	54	0.807123	0.794114	0.716687	0.908467	0.912392	0.897045		54	0.978052	0.957853	0.887868	0.987088	0.972079	0.958756		54	0.950037	0.962395	0.955668	0.98074	0.971121	0.936806
	54.5	0.791989	0.77848	0.700308	0.893568	0.896113	0.880453		54.5	0.968777	0.946409	0.877921	0.979402	0.96306	0.949024		54.5	0.938032	0.952673	0.94422	0.97229	0.963002	0.92434
	55	0.776213	0.762079	0.683527	0.877884	0.879328	0.863158		55	0.957602	0.933298	0.866496	0.969797	0.953134	0.937764		55	0.924388	0.941417	0.931212	0.962471	0.953428	0.91051
	55.5	0.759455	0.744681	0.666071	0.861	0.861837	0.845208		55.5	0.944045	0.918097	0.853182	0.958027	0.941627	0.924791		55.5	0.909063	0.928036	0.916193	0.951355	0.942418	0.895559
	56	0.742122	0.726304	0.647892	0.842964	0.843376	0.826452		56	0.927954	0.900873	0.837902	0.944217	0.928579	0.910188		56	0.89196	0.912569	0.899553	0.93859	0.930057	0.879332
	56.5	0.723974	0.707219	0.629051	0.823802	0.824249	0.807079		56.5	0.90986	0.881894	0.820953	0.928628	0.914356	0.894405		56.5	0.873439	0.895221	0.88155	0.92481	0.916261	0.862225
	57	0.705059	0.687489	0.609739	0.803667	0.804428	0.78705		57	0.890361	0.861581	0.802313	0.911481	0.898901	0.876989		57	0.853761	0.876335	0.86231	0.90987	0.901172	0.844395
	57.5	0.685653	0.667156	0.589948	0.782806	0.784052	0.766893		57.5	0.869429	0.840142	0.782313	0.892781	0.882276	0.858549		57.5	0.833273	0.856123	0.842119	0.893999	0.885127	0.826091
	58	0.665917	0.646565	0.570208	0.761798	0.763569	0.747001		58	0.848093	0.818159	0.761728	0.873305	0.86532	0.839628		58	0.812202	0.835429	0.821593	0.877527	0.868597	0.807388
	58.5	0.645874	0.625842	0.550699	0.740418	0.74312	0.727182		58.5	0.826273	0.795656	0.740686	0.853239	0.847941	0.820211		58.5	0.79095	0.814342	0.800563	0.860786	0.85163	0.788505
	59	0.625804	0.604912	0.53118	0.718885	0.722658	0.707417		59	0.803698	0.772634	0.719182	0.832441	0.830015	0.800159		59	0.769411	0.792897	0.778878	0.843266	0.834368	0.769271
	59.5	0.605763	0.584064	0.511822	0.697368	0.70255	0.687894		59.5	0.780812	0.749442	0.697575	0.811129	0.811857	0.779922		59.5	0.74746	0.771282	0.756962	0.825486	0.816786	0.749812
	60	0.585868	0.563514	0.492608	0.675809	0.68276	0.668588		60	0.757459	0.726201	0.675906	0.789696	0.793606	0.759549		60	0.725425	0.749675	0.734858	0.807505	0.799151	0.730483
	60.5	0.566016	0.542904	0.473172	0.653892	0.662677	0.648925		60.5	0.733318	0.702677	0.653696	0.767513	0.774849	0.738647		60.5	0.703203	0.727684	0.712469	0.789017	0.781171	0.710965
	61	0.546055	0.522108	0.453525	0.631935	0.642353	0.629274		61	0.70874	0.678706	0.631209	0.744648	0.755626	0.717195		61	0.680521	0.705179	0.689881	0.769816	0.762617	0.69116
	61.5	0.526143	0.501549	0.434335	0.610028	0.6221	0.609844		61.5	0.684162	0.654915	0.608663	0.721526	0.736488	0.695712		61.5	0.657556	0.682592	0.667441	0.750539	0.74374	0.67157
	62	0.506319	0.480866	0.415043	0.587965	0.601446	0.590541		62	0.65897	0.630831	0.585775	0.698135	0.717216	0.674052		62	0.634418	0.659697	0.644907	0.730957	0.724746	0.65199
	62.5	0.486371	0.459771	0.395778	0.565856	0.580456	0.571199		62.5	0.633574	0.6064	0.562472	0.673972	0.697514	0.651946		62.5	0.610761	0.636265	0.622196	0.710877	0.705089	0.631829
	63	0.466315	0.438362	0.376554	0.543618	0.559301	0.551776		63	0.607711	0.581379	0.538646	0.649275	0.677402	0.629406		63	0.586618	0.612145	0.598966	0.69043	0.684821	0.611357
	63.5	0.446162	0.416863	0.357345	0.521182	0.538021	0.532405		63.5	0.581223	0.556106	0.514484	0.62415	0.657247	0.606792		63.5	0.56215	0.587925	0.575321	0.669893	0.664352	0.590894
	64	0.425724	0.395006	0.337773	0.498412	0.516597	0.512949		64	0.554242	0.53032	0.490092	0.59845	0.636818	0.583881		64	0.537529	0.56327	0.551389	0.649017	0.643516	0.569994
	64.5	0.405127	0.373066	0.31834	0.475751	0.49529	0.49337		64.5	0.527327	0.50426	0.465677	0.572192	0.616264	0.560652		64.5	0.512792	0.538323	0.527236	0.627973	0.62223	0.54903
	65	0.384413	0.351262	0.298876	0.452943	0.474046	0.473781		65	0.500345	0.47799	0.44135	0.545988	0.595822	0.537432		65	0.488036	0.513373	0.503053	0.606958	0.601001	0.528415
	65.5	0.363845	0.329933	0.27967	0.430305	0.453074	0.454821		65.5	0.473674	0.452184	0.417536	0.520157	0.575663	0.514462		65.5	0.463545	0.489155	0.479301	0.586055	0.580028	0.508055
	66	0.343436	0.308768	0.260729	0.407879	0.432419	0.436027		66	0.447329	0.426711	0.393855	0.494497	0.555566	0.491543		66	0.439165	0.465007	0.456022	0.565213	0.558982	0.487736
	66.5	0.323295	0.287816	0.242174	0.385743	0.411956	0.417438		66.5	0.42092	0.401427	0.370148	0.469063	0.535442	0.468578		66.5	0.414856	0.441072	0.43287	0.544428	0.538031	0.467752
	67	0.303365	0.267212	0.22398	0.363489	0.392009	0.39941		67	0.394426	0.376334	0.346521	0.444011	0.515363	0.445906		67	0.390622	0.41736	0.410039	0.523704	0.517278	0.447764
	67.5	0.28356	0.246854	0.206243	0.341516	0.372463	0.381904		67.5	0.36783	0.351438	0.323191	0.419022	0.495305	0.423294		67.5	0.366793	0.393862	0.387356	0.503097	0.496492	0.427799
	68	0.263833	0.226529	0.188752	0.31977	0.353355	0.364544		68	0.34116	0.326492	0.299781	0.393901	0.475289	0.400768		68	0.34295	0.369964	0.364703	0.482586	0.47547	0.408009
	68.5	0.244346	0.206578	0.171484	0.298168	0.334518	0.347668		68.5	0.31461	0.301574	0.276489	0.368854	0.45512	0.378339		68.5	0.31931	0.346136	0.342066	0.462263	0.454537	0.388434
	69	0.225137	0.187131	0.154545	0.27685	0.316033	0.331268		69	0.288491	0.277025	0.253596	0.344086	0.435121	0.356284		69	0.295789	0.322423	0.319764	0.442122	0.433886	0.368977
	69.5	0.206215	0.16809	0.137822	0.256199	0.29759	0.315055		69.5	0.262489	0.252807	0.230872	0.319586	0.415138	0.334474		69.5	0.272544	0.298788	0.297462	0.422271	0.413392	0.349941
	70	0.187833	0.149612	0.121413	0.235983	0.27933	0.298907		70	0.23685	0.228985	0.20807	0.295404	0.39527	0.31309		70	0.249185	0.275388	0.275427	0.402601	0.393291	0.331211
	70.5	0.16996	0.131921	0.105455	0.216361	0.261487	0.283157		70.5	0.211708	0.205587	0.185921	0.271847	0.375596	0.292266		70.5	0.226441	0.252457	0.253834	0.383325	0.373816	0.312883
	71	0.152841	0.114935	0.090186	0.197792	0.244503	0.267997		71	0.187211	0.182861	0.164565	0.249181	0.356653	0.272349		71	0.204509	0.230189	0.232962	0.364629	0.355102	0.295162
	71.5	0.136442	0.098794	0.075512	0.180182	0.228215	0.253395		71.5	0.163403	0.16072	0.143792	0.227207	0.338144	0.253159		71.5	0.183432	0.208787	0.212662	0.346618	0.337018	0.278159
	72	0.121124	0.083642	0.061852	0.163668	0.21307	0.23969		72	0.141065	0.139603	0.12432	0.206398	0.320527	0.23487		72	0.16351	0.188808	0.193848	0.329469	0.320013	0.262019
	72.5	0.106993	0.069663	0.049142	0.148591	0.199167	0.2271		72.5	0.120159	0.119818	0.106458	0.186986	0.303758	0.217831		72.5	0.145178	0.169938	0.176307	0.313507	0.30393	0.246872
	73	0.094205	0.056822	0.037507	0.134966	0.186213	0.215483		73	0.100716	0.10157	0.089836	0.168951	0.287742	0.20191		73	0.12795	0.152668	0.160146	0.298787	0.289146	0.23269
	73.5	0.082682	0.045473	0.027102	0.122813	0.174266	0.204781		73.5	0.083042	0.085062	0.074641	0.15247	0.272606	0.187129		73.5	0.111961	0.136764	0.145355	0.28527	0.275642	0.219734
	74	0.072978	0.035801	0.018286	0.112646	0.164026	0.195635		74	0.067425	0.070694	0.061598	0.13816	0.258807	0.174067		74	0.097816	0.12257	0.132601	0.273471	0.263736	0.208338
	74.5	0.065369	0.028008	0.010986	0.104647	0.155306	0.187917		74.5	0.053924	0.058789	0.050477	0.12587	0.246361	0.162905		74.5	0.085462	0.110116	0.121464	0.263359	0.253544	0.19856
	75	0.060107	0.02232	0.00581	0.099213	0.14872	0.182195		75	0.043164	0.049498	0.041806	0.116164	0.235735	0.153739		75	0.075409	0.100194	0.112654	0.255176	0.245765	0.190795
	75.5	0.057779	0.019311	0.003083	0.096951	0.144736	0.178684		75.5	0.035707	0.043517	0.036192	0.109639	0.227623	0.147211		75.5	0.068331	0.092932	0.106529	0.24926	0.24021	0.185415
	76	0.058893	0.019242	0.002922	0.098158	0.143434	0.177653		76	0.031844	0.041069	0.034054	0.10632	0.221936	0.143579		76	0.064582	0.089063	0.103447	0.245939	0.237283	0.182253
	76.5	0.063817	0.022444	0.005601	0.103233	0.144699	0.17889		76.5	0.032374	0.042738	0.035448	0.106745	0.218944	0.143005		76.5	0.064463	0.088847	0.1035	0.245285	0.237314	0.181531
	77	0.072897	0.029685	0.011804	0.112944	0.149253	0.183116		77	0.038027	0.049066	0.041489	0.111565	0.21911	0.14626		77	0.068726	0.093086	0.107526	0.247753	0.24077	0.183699
	77.5	0.087224	0.041662	0.021906	0.12822	0.157271	0.190373		77.5	0.049705	0.061288	0.052697	0.121622	0.22314	0.154078		77.5	0.077861	0.102636	0.116159	0.25399	0.248021	0.189391
	78	0.107603	0.059026	0.03663	0.149879	0.169394	0.201382		78	0.068476	0.080083	0.069953	0.137619	0.231409	0.167311		78	0.093002	0.118364	0.130068	0.264662	0.260214	0.199112
	78.5	0.135305	0.082994	0.057093	0.179311	0.186692	0.216976		78.5	0.095641	0.107267	0.094583	0.161216	0.245025	0.186894		78.5	0.115199	0.14141	0.150558	0.280545	0.278254	0.213961
	79	0.171608	0.114736	0.08417	0.217875	0.210379	0.238288		79	0.13239	0.143972	0.128063	0.19348	0.264927	0.214021		79	0.145694	0.173063	0.178795	0.302624	0.303226	0.234726
	79.5	0.217578	0.154943	0.118607	0.266471	0.24107	0.266028		79.5	0.179601	0.191342	0.170843	0.23571	0.291841	0.249361		79.5	0.185355	0.213962	0.215616	0.331822	0.335816	0.262258
	80	0.273507	0.204028	0.160827	0.325472	0.279374	0.300869		80	0.237568	0.24957	0.223556	0.288057	0.32593	0.293361		80	0.234666	0.264169	0.261364	0.3683	0.376652	0.296653
	80.5	0.338958	0.261752	0.210448	0.394408	0.325113	0.342506		80.5	0.30576	0.318353	0.285724	0.350247	0.366954	0.34528		80.5	0.292731	0.323311	0.315745	0.411708	0.425315	0.337822
	81	0.411746	0.326039	0.265879	0.47117	0.376751	0.389715		81	0.381977	0.394754	0.354784	0.419947	0.413521	0.403663		81	0.357603	0.389232	0.376479	0.460734	0.48016	0.384502
	81.5	0.488215	0.393697	0.324494	0.551824	0.43146	0.43995		81.5	0.461871	0.474869	0.426867	0.493356	0.462827	0.465182		81.5	0.425373	0.458174	0.440214	0.512723	0.538143	0.434184
	82	0.563477	0.460442	0.382259	0.631177	0.485751	0.489617		82	0.54003	0.553195	0.497264	0.56509	0.511333	0.525437		82	0.491349	0.52511	0.502278	0.564059	0.595341	0.483258
	82.5	0.631857	0.521239	0.434817	0.703294	0.535251	0.534942		82.5	0.610269	0.623514	0.560109	0.629719	0.554981	0.579583		82.5	0.549943	0.584684	0.557437	0.610742	0.647122	0.528048
	83	0.687884	0.570999	0.478045	0.762313	0.575732	0.572245		83	0.666426	0.67952	0.609747	0.681392	0.589842	0.623026		83	0.596385	0.631552	0.600926	0.648729	0.68899	0.564573
	83.5	0.727719	0.606466	0.508779	0.804272	0.604193	0.598448		83.5	0.704039	0.717682	0.643062	0.716529	0.612968	0.652418		83.5	0.627111	0.662225	0.629717	0.675012	0.717984	0.590023
	84	0.749989	0.626369	0.525716	0.8277	0.619463	0.612595		84	0.722112	0.736554	0.659015	0.733959	0.623732	0.666745		84	0.641217	0.67563	0.642934	0.688747	0.733111	0.603495
	84.5	0.75593	0.631569	0.529939	0.834003	0.622331	0.615519		84.5	0.722022	0.737512	0.658871	0.735297	0.62306	0.667383		84.5	0.640018	0.673364	0.641754	0.690744	0.735557	0.605829
	85	0.748108	0.624731	0.523541	0.826031	0.61493	0.608771		85	0.706821	0.723835	0.645737	0.723453	0.612945	0.656638		85	0.626661	0.658634	0.629211	0.68319	0.72747	0.598898
	85.5	0.730711	0.609649	0.509548	0.808488	0.600233	0.595162		85.5	0.6812	0.700656	0.624234	0.703053	0.596495	0.638348		85.5	0.605002	0.635622	0.60889	0.669134	0.712305	0.585684
	86	0.707884	0.590082	0.491217	0.785468	0.581444	0.577837		86	0.650106	0.672036	0.598137	0.677952	0.57672	0.615863		86	0.57903	0.608244	0.584303	0.651787	0.693286	0.568941
	86.5	0.682208	0.568383	0.470915	0.75998	0.560708	0.558577		86.5	0.616724	0.640811	0.569977	0.650886	0.555561	0.591555		86.5	0.551452	0.579279	0.557679	0.632942	0.672572	0.550812
	87	0.655284	0.546196	0.449829	0.733548	0.539078	0.538425		87	0.582765	0.608966	0.54128	0.623413	0.534221	0.566613		87	0.523775	0.550536	0.530698	0.613716	0.651293	0.532378
	87.5	0.628551	0.5242	0.428943	0.707299	0.517184	0.518252		87.5	0.549956	0.577734	0.512904	0.596231	0.513568	0.541964		87.5	0.496933	0.522679	0.504017	0.594569	0.630369	0.514263
	88	0.6021	0.502621	0.40867	0.681212	0.495441	0.498213		88	0.518326	0.547071	0.484782	0.569547	0.493501	0.517697		88	0.470833	0.495817	0.477932	0.575679	0.609939	0.496623
	88.5	0.575667	0.480969	0.388997	0.655033	0.473277	0.478032		88.5	0.487384	0.516804	0.456709	0.543154	0.474076	0.49371		88.5	0.4452	0.469898	0.45247	0.556927	0.5899	0.479427
	89	0.549808	0.45954	0.370098	0.62915	0.450865	0.457769		89	0.457112	0.487599	0.42906	0.517487	0.455171	0.470195		89	0.420349	0.44473	0.427623	0.538374	0.570566	0.462613
	89.5	0.524607	0.438337	0.352082	0.60368	0.428303	0.437533		89.5	0.428024	0.459425	0.402113	0.492521	0.43667	0.44734		89.5	0.396377	0.420168	0.403545	0.520422	0.552066	0.446418
	90	0.500186	0.41754	0.334673	0.578826	0.405701	0.417267		90	0.399452	0.432034	0.376186	0.468643	0.418727	0.425159		90	0.373224	0.396135	0.380346	0.503102	0.534306	0.430967

## Sheet: ED Fig. 7d
Extended Data Fig. 7d
Run 1 (used for images)
	Temperature (°C)	Fnorm (A.U.)							Temperature (°C)	Fnorm (A.U.)							Temperature (°C)	Fnorm (A.U.)							Values are given for three technical repeats per sample							DTm
		POLgA + PZL-A			POLgA					POLgB + PZL-A			POLgB					WT + PZL-A			WT										Variant:	Run 1	Run 2	Run 3	Mean	s.d.
	30	0.231523	0.267438	0.340445	0.186507	0.16047	0.206521		30	0.549984	0.43021	0.427905	0.307922	0.222316	0.233665		30	0.068714	0.039316	0.036297	0.015202	0.014161	0.020097								POLgA	-0.5	0	0	-0.166667	0.288675
	30.5	0.230104	0.264974	0.337316	0.186243	0.157658	0.203138		30.5	0.538393	0.417253	0.416071	0.298916	0.215307	0.22685		30.5	0.062852	0.034576	0.032022	0.011615	0.01062	0.015794								POLgB	-0.166667	0.166667	0	0	0.166667
	31	0.229546	0.263408	0.335041	0.186659	0.155728	0.200563		31	0.526774	0.404275	0.40426	0.290202	0.208662	0.220205		31	0.057343	0.030045	0.027856	0.008441	0.007593	0.011949								WT	5.5	5	5.5	5.33333	0.288675
	31.5	0.230011	0.26278	0.33367	0.187858	0.154694	0.198913		31.5	0.515334	0.391329	0.392474	0.281549	0.202267	0.213711		31.5	0.052232	0.025809	0.024001	0.005702	0.005013	0.008612
	32	0.231478	0.263217	0.333257	0.189955	0.154687	0.198338		32	0.503942	0.378695	0.380984	0.273149	0.196301	0.207536		32	0.047358	0.021817	0.020409	0.003488	0.002906	0.005842
	32.5	0.234004	0.264837	0.333917	0.193128	0.15576	0.198877		32.5	0.492595	0.366476	0.369793	0.265191	0.190832	0.201729		32.5	0.042767	0.018106	0.017036	0.001694	0.001348	0.00359
	33	0.237618	0.267461	0.335607	0.197291	0.157932	0.200511		33	0.481463	0.354669	0.3588	0.257556	0.185722	0.196334		33	0.038537	0.014837	0.013987	0.000578	0.000449	0.001912
	33.5	0.242208	0.271053	0.338253	0.202434	0.16109	0.203183		33.5	0.470416	0.343234	0.348016	0.250084	0.180863	0.191187		33.5	0.034526	0.011807	0.011191	2.65e-05	0	0.000775
	34	0.247685	0.275571	0.341871	0.208586	0.165465	0.207028		34	0.459384	0.332093	0.337387	0.242994	0.176374	0.18638		34	0.030835	0.008918	0.008527	0	0.000104	0.000108
	34.5	0.254093	0.280876	0.346335	0.215706	0.170878	0.211843		34.5	0.448488	0.321158	0.326821	0.236137	0.172205	0.181745		34.5	0.027548	0.006343	0.006066	0.000502	0.000854	0
	35	0.261177	0.286694	0.35136	0.22355	0.177208	0.217447		35	0.437668	0.310194	0.316265	0.229333	0.168187	0.177163		35	0.024716	0.004144	0.003942	0.001714	0.00223	0.000532
	35.5	0.268843	0.293138	0.356973	0.232084	0.18435	0.223809		35.5	0.426876	0.299523	0.305868	0.222607	0.164329	0.172507		35.5	0.022304	0.002235	0.002116	0.003584	0.00428	0.001815
	36	0.277204	0.30017	0.363199	0.241356	0.192355	0.230943		36	0.416374	0.289116	0.29568	0.216126	0.160723	0.168097		36	0.020553	0.000801	0.000744	0.006302	0.007232	0.003906
	36.5	0.286187	0.307809	0.369991	0.251258	0.201031	0.238773		36.5	0.406007	0.279137	0.285863	0.209747	0.157376	0.16369		36.5	0.019471	7.98e-05	8.15e-06	0.010133	0.011208	0.00704
	37	0.295792	0.316144	0.37747	0.261829	0.210534	0.247466		37	0.395896	0.26967	0.276431	0.203589	0.154091	0.159409		37	0.019251	0	0	0.015123	0.016252	0.011291
	37.5	0.306406	0.325468	0.385963	0.273226	0.221056	0.257155		37.5	0.385855	0.26081	0.267555	0.197655	0.151058	0.155369		37.5	0.019869	0.000615	0.000756	0.021384	0.02253	0.016787
	38	0.318265	0.336042	0.395791	0.285692	0.232902	0.268111		38	0.375912	0.252356	0.25915	0.192001	0.148315	0.151629		38	0.021535	0.002191	0.002443	0.029058	0.03019	0.023711
	38.5	0.33172	0.348284	0.407273	0.299462	0.246288	0.280568		38.5	0.366011	0.244429	0.251055	0.186508	0.14587	0.147955		38.5	0.02427	0.004753	0.005135	0.038331	0.039379	0.032274
	39	0.347457	0.362709	0.420888	0.315039	0.261721	0.294932		39	0.356209	0.236882	0.243243	0.181209	0.143634	0.144585		39	0.02816	0.008405	0.00892	0.049384	0.050316	0.042622
	39.5	0.365928	0.379906	0.437237	0.332824	0.279566	0.31152		39.5	0.346393	0.229577	0.235716	0.17607	0.141787	0.141397		39.5	0.033091	0.013296	0.01372	0.062513	0.063214	0.054934
	40	0.38773	0.400577	0.45684	0.353388	0.300404	0.331003		40	0.336975	0.222636	0.228251	0.171272	0.140179	0.138344		40	0.039202	0.01945	0.019544	0.077968	0.078343	0.069516
	40.5	0.413642	0.425335	0.480226	0.377307	0.324862	0.354004		40.5	0.327947	0.216228	0.221041	0.166789	0.138962	0.13555		40.5	0.046306	0.026771	0.026353	0.09608	0.095953	0.086572
	41	0.443955	0.454542	0.507742	0.405016	0.353496	0.380969		41	0.319223	0.210235	0.214214	0.162655	0.137978	0.133029		41	0.054383	0.035291	0.034043	0.117275	0.11634	0.106361
	41.5	0.478748	0.488306	0.539532	0.436667	0.386538	0.412208		41.5	0.310961	0.204745	0.20779	0.158905	0.137296	0.130697		41.5	0.063321	0.044873	0.042536	0.141882	0.139777	0.12918
	42	0.517849	0.526417	0.575218	0.472305	0.42407	0.447933		42	0.303235	0.199904	0.201795	0.155531	0.136914	0.128655		42	0.073318	0.055504	0.052007	0.170456	0.166654	0.155515
	42.5	0.56038	0.567938	0.614012	0.511351	0.465537	0.487527		42.5	0.295955	0.195533	0.196273	0.152304	0.136833	0.12689		42.5	0.084459	0.067295	0.062575	0.203537	0.19746	0.185861
	43	0.604755	0.611527	0.654653	0.552841	0.509774	0.529923		43	0.289149	0.191474	0.191158	0.149273	0.136881	0.125403		43	0.09711	0.080461	0.074532	0.241714	0.232845	0.220866
	43.5	0.64963	0.655653	0.69569	0.595511	0.555452	0.574041		43.5	0.282895	0.187804	0.186492	0.14646	0.137202	0.124224		43.5	0.111364	0.095207	0.088032	0.285161	0.273067	0.260867
	44	0.693197	0.698695	0.735476	0.637949	0.600976	0.618293		44	0.277121	0.184523	0.182201	0.143913	0.137747	0.123305		44	0.127694	0.111904	0.103487	0.334235	0.318568	0.306445
	44.5	0.733858	0.738881	0.77249	0.678522	0.644775	0.660976		44.5	0.271794	0.181415	0.178182	0.141611	0.13841	0.122654		44.5	0.146179	0.130968	0.121219	0.388744	0.369486	0.357604
	45	0.770597	0.775255	0.80579	0.716263	0.685714	0.701034		45	0.266818	0.178705	0.174643	0.139767	0.139354	0.122351		45	0.167005	0.152563	0.141446	0.447894	0.425153	0.413739
	45.5	0.802945	0.807199	0.83472	0.750346	0.722984	0.737588		45.5	0.262112	0.176331	0.171393	0.138257	0.140584	0.122092		45.5	0.190073	0.176714	0.164156	0.510178	0.484193	0.473501
	46	0.830647	0.834583	0.85933	0.780401	0.756143	0.770009		46	0.257606	0.17417	0.168269	0.13704	0.14191	0.121909		46	0.215619	0.203508	0.189819	0.574009	0.545293	0.535543
	46.5	0.854081	0.857699	0.879911	0.806563	0.785314	0.798391		46.5	0.253299	0.172194	0.165372	0.135988	0.143401	0.12185		46.5	0.243589	0.232983	0.21843	0.636579	0.606171	0.597398
	47	0.873945	0.877314	0.897095	0.829403	0.81077	0.823095		47	0.249078	0.170548	0.162721	0.135126	0.144889	0.121791		47	0.274197	0.265092	0.250068	0.695506	0.664362	0.656731
	47.5	0.89069	0.893928	0.911488	0.849293	0.832836	0.844476		47.5	0.244932	0.168939	0.160066	0.134256	0.146199	0.12159		47.5	0.307634	0.300001	0.285004	0.748853	0.718059	0.711504
	48	0.905238	0.908257	0.923796	0.866903	0.852199	0.863228		48	0.240818	0.167422	0.15749	0.13347	0.147257	0.121468		48	0.34452	0.338225	0.323786	0.795441	0.766024	0.760472
	48.5	0.918016	0.920799	0.934379	0.88281	0.869502	0.87991		48.5	0.236713	0.166014	0.155111	0.132668	0.148204	0.121347		48.5	0.385182	0.380038	0.366374	0.834298	0.807276	0.802577
	49	0.929487	0.931974	0.943704	0.897344	0.885084	0.894826		49	0.232482	0.164616	0.152653	0.13187	0.148823	0.121107		49	0.430152	0.425847	0.413237	0.866489	0.842054	0.838061
	49.5	0.939935	0.942062	0.952215	0.910822	0.899461	0.908495		49.5	0.228172	0.163094	0.150103	0.130955	0.149376	0.120814		49.5	0.479497	0.47582	0.464488	0.892763	0.871048	0.867409
	50	0.949757	0.95132	0.960025	0.923456	0.913019	0.921227		50	0.223724	0.16148	0.147466	0.129929	0.149715	0.120334		50	0.533182	0.530073	0.520061	0.914245	0.89516	0.891781
	50.5	0.958824	0.959988	0.967406	0.935442	0.925989	0.933323		50.5	0.219297	0.159712	0.144718	0.128675	0.149924	0.11973		50.5	0.590663	0.58804	0.579342	0.931968	0.915407	0.912138
	51	0.967343	0.968168	0.974421	0.946827	0.938348	0.944937		51	0.214808	0.157749	0.141722	0.127233	0.149953	0.118869		51	0.651075	0.648927	0.641633	0.947298	0.932815	0.929577
	51.5	0.975308	0.97591	0.981074	0.957664	0.950315	0.956306		51.5	0.210419	0.155615	0.138636	0.125581	0.149859	0.117766		51.5	0.712645	0.711042	0.7052	0.960433	0.947898	0.94477
	52	0.982529	0.983006	0.987078	0.96759	0.961473	0.967072		52	0.205975	0.153248	0.135385	0.123679	0.149423	0.116328		52	0.773497	0.772308	0.767861	0.971817	0.961091	0.95836
	52.5	0.988727	0.989238	0.992224	0.976467	0.971534	0.976768		52.5	0.201498	0.150657	0.131906	0.12154	0.148713	0.114749		52.5	0.83102	0.829939	0.826829	0.981402	0.972423	0.97019
	53	0.993741	0.994178	0.996157	0.984029	0.980212	0.984979		53	0.196744	0.147791	0.128257	0.119154	0.147729	0.112773		53	0.882468	0.881346	0.879433	0.989173	0.98183	0.980175
	53.5	0.99741	0.997808	0.998864	0.990147	0.987396	0.991559		53.5	0.191782	0.144737	0.124506	0.116569	0.146332	0.110601		53.5	0.925534	0.924295	0.923399	0.994862	0.989258	0.988257
	54	0.999442	0.999643	1	0.994492	0.992644	0.996032		54	0.186429	0.141387	0.120496	0.113568	0.144432	0.108233		54	0.958718	0.957419	0.957167	0.998494	0.994656	0.994234
	54.5	1	1	0.999746	0.997537	0.996426	0.9987		54.5	0.180975	0.137952	0.116374	0.110376	0.142278	0.105747		54.5	0.981584	0.980324	0.980446	1	0.998089	0.997951
	55	0.999262	0.999076	0.998408	0.999405	0.998898	1		55	0.175439	0.134545	0.112333	0.107004	0.139934	0.103077		55	0.994821	0.994084	0.99427	0.999804	0.999814	0.999834
	55.5	0.997182	0.997034	0.996019	1	1	0.999905		55.5	0.169944	0.131175	0.10824	0.103448	0.137212	0.100314		55.5	1	1	1	0.998052	1	1
	56	0.9937	0.993658	0.992411	0.999265	0.999764	0.998375		56	0.164444	0.127724	0.104135	0.099672	0.134263	0.097364		56	0.998817	0.999689	0.999208	0.994856	0.998675	0.998485
	56.5	0.989085	0.989402	0.987964	0.997538	0.998513	0.995776		56.5	0.159032	0.124304	0.100185	0.095954	0.131271	0.094234		56.5	0.993195	0.994856	0.993764	0.990326	0.995904	0.99531
	57	0.983191	0.983952	0.982412	0.994432	0.99585	0.991852		57	0.153507	0.120755	0.09625	0.092148	0.127987	0.090907		57	0.984403	0.987074	0.985134	0.98466	0.991746	0.990675
	57.5	0.976004	0.977245	0.975576	0.989927	0.991833	0.986519		57.5	0.147817	0.116908	0.092131	0.088216	0.124368	0.08742		57.5	0.973486	0.976874	0.974032	0.977645	0.986095	0.984321
	58	0.967677	0.969257	0.96749	0.984217	0.986561	0.979976		58	0.141845	0.112756	0.08797	0.084175	0.120563	0.083797		58	0.960954	0.964898	0.961222	0.969396	0.978937	0.976345
	58.5	0.958401	0.960231	0.958338	0.977419	0.97998	0.972284		58.5	0.135762	0.108341	0.083607	0.080078	0.116438	0.079972		58.5	0.947239	0.951719	0.947181	0.960078	0.970408	0.966838
	59	0.948197	0.950107	0.948032	0.969633	0.972072	0.963475		59	0.129548	0.103703	0.079057	0.075948	0.112041	0.076091		59	0.932417	0.937539	0.932223	0.949745	0.960715	0.956023
	59.5	0.937116	0.939052	0.936833	0.960973	0.963021	0.953698		59.5	0.123138	0.098898	0.074435	0.071712	0.107415	0.072131		59.5	0.916804	0.922294	0.916418	0.938543	0.949884	0.943914
	60	0.925396	0.927322	0.925002	0.951713	0.952975	0.943173		60	0.116689	0.094083	0.069945	0.067483	0.102714	0.068093		60	0.900486	0.906379	0.899966	0.926642	0.938099	0.930704
	60.5	0.912975	0.91511	0.912755	0.94194	0.942088	0.93199		60.5	0.11036	0.089357	0.065538	0.063343	0.097962	0.064084		60.5	0.883682	0.889921	0.882934	0.914048	0.925483	0.916561
	61	0.900078	0.902447	0.900131	0.931866	0.930648	0.920387		61	0.104017	0.084725	0.061409	0.059308	0.093355	0.060221		61	0.866399	0.872846	0.865447	0.900842	0.912021	0.901531
	61.5	0.886763	0.889531	0.887229	0.921388	0.918743	0.908415		61.5	0.097741	0.080195	0.057494	0.055287	0.08877	0.056438		61.5	0.84882	0.855288	0.847463	0.887039	0.89769	0.885689
	62	0.873198	0.87648	0.874135	0.910828	0.906584	0.896231		62	0.091734	0.07583	0.053787	0.051496	0.084256	0.052777		62	0.830829	0.837383	0.8291	0.872518	0.882528	0.869248
	62.5	0.859125	0.862955	0.860574	0.899837	0.893917	0.883595		62.5	0.085842	0.071453	0.050138	0.047801	0.07968	0.049214		62.5	0.812449	0.81899	0.810403	0.85745	0.866571	0.852318
	63	0.84485	0.849048	0.84659	0.888502	0.880815	0.870513		63	0.079969	0.067022	0.046528	0.044208	0.075081	0.04569		63	0.793525	0.800212	0.79143	0.841866	0.849828	0.834872
	63.5	0.830099	0.834753	0.832205	0.876806	0.867232	0.856958		63.5	0.074197	0.062584	0.04288	0.040611	0.070365	0.042198		63.5	0.774285	0.781105	0.772196	0.825842	0.832499	0.816976
	64	0.814901	0.81991	0.817392	0.864682	0.853096	0.842827		64	0.068427	0.058035	0.039191	0.03705	0.065527	0.038685		64	0.754685	0.761592	0.75277	0.809392	0.814613	0.798729
	64.5	0.799319	0.804547	0.80214	0.851973	0.838278	0.828134		64.5	0.06255	0.053275	0.035406	0.033374	0.060613	0.035192		64.5	0.734842	0.741714	0.733064	0.792718	0.796277	0.780041
	65	0.7834	0.788933	0.786686	0.839036	0.823019	0.813023		65	0.056657	0.048456	0.03164	0.029808	0.055685	0.031725		65	0.714749	0.721564	0.713146	0.775673	0.777597	0.761027
	65.5	0.767143	0.772953	0.771003	0.825833	0.807396	0.797671		65.5	0.050925	0.043703	0.027958	0.026304	0.050748	0.028277		65.5	0.694632	0.701175	0.693021	0.758409	0.758715	0.741709
	66	0.750782	0.756769	0.755099	0.812222	0.791348	0.781956		66	0.045264	0.039027	0.024381	0.022964	0.045851	0.024935		66	0.674351	0.680574	0.672708	0.740763	0.739607	0.722124
	66.5	0.734331	0.740422	0.739047	0.798464	0.775048	0.766067		66.5	0.03974	0.034561	0.021013	0.019761	0.041058	0.021688		66.5	0.653868	0.65987	0.652264	0.722935	0.720347	0.702335
	67	0.717709	0.723925	0.722883	0.784634	0.758668	0.749979		67	0.034541	0.030328	0.017899	0.016813	0.036401	0.018523		67	0.633184	0.639	0.631795	0.704773	0.700994	0.682379
	67.5	0.701133	0.707316	0.706607	0.77051	0.742222	0.733823		67.5	0.02962	0.026353	0.014938	0.01394	0.03194	0.015506		67.5	0.612458	0.618072	0.611203	0.686352	0.681515	0.662065
	68	0.684525	0.690673	0.69016	0.756101	0.72557	0.717458		68	0.02491	0.022499	0.012208	0.011264	0.027569	0.012663		68	0.591488	0.596949	0.590521	0.66751	0.66177	0.641544
	68.5	0.667773	0.673833	0.67362	0.741557	0.708885	0.701024		68.5	0.020609	0.018735	0.009649	0.008783	0.023278	0.009964		68.5	0.570246	0.57566	0.569759	0.648314	0.641712	0.620904
	69	0.650945	0.656955	0.65702	0.726752	0.692052	0.684452		69	0.016699	0.015047	0.007236	0.006559	0.01908	0.007481		69	0.548969	0.554248	0.54891	0.628618	0.621439	0.600063
	69.5	0.634043	0.640005	0.640317	0.711528	0.674968	0.667784		69.5	0.013052	0.011558	0.005008	0.004506	0.015038	0.005261		69.5	0.527689	0.532812	0.52805	0.608619	0.601024	0.579122
	70	0.617082	0.622937	0.6235	0.696026	0.65767	0.650866		70	0.00977	0.008254	0.003121	0.002793	0.011118	0.003311		70	0.506315	0.511357	0.507338	0.588324	0.580467	0.558274
	70.5	0.600131	0.605914	0.606727	0.680309	0.640343	0.633886		70.5	0.006853	0.005313	0.001562	0.001413	0.007544	0.001732		70.5	0.485027	0.490104	0.486847	0.567945	0.560084	0.53761
	71	0.583284	0.589044	0.59003	0.664347	0.622943	0.61691		71	0.004246	0.002893	0.000471	0.000425	0.004461	0.000552		71	0.464071	0.469048	0.466676	0.547617	0.540061	0.517157
	71.5	0.566493	0.572287	0.573452	0.648246	0.605722	0.600065		71.5	0.002154	0.001126	0	0	0.002122	0		71.5	0.443219	0.448199	0.446868	0.527527	0.520387	0.497099
	72	0.549953	0.55574	0.557077	0.632194	0.588818	0.583415		72	0.000664	0.0001	0.000264	0.000312	0.000588	0.000157		72	0.422566	0.427638	0.427444	0.507502	0.50104	0.477501
	72.5	0.533648	0.539556	0.540984	0.616213	0.572208	0.567177		72.5	0	0	0.001324	0.001367	0	0.001194		72.5	0.402178	0.407265	0.40834	0.487609	0.482146	0.458413
	73	0.517488	0.523485	0.525056	0.600111	0.555729	0.551074		73	0.000202	0.000813	0.003255	0.003274	0.000496	0.003181		73	0.38221	0.387146	0.389588	0.467839	0.463604	0.439738
	73.5	0.501523	0.507597	0.509309	0.583961	0.539397	0.53514		73.5	0.001463	0.002683	0.006239	0.006208	0.002182	0.006257		73.5	0.362619	0.367499	0.371253	0.448319	0.445496	0.421692
	74	0.485815	0.491857	0.493672	0.567656	0.523063	0.519278		74	0.003924	0.005673	0.010387	0.010228	0.005089	0.01045		74	0.343684	0.348391	0.353535	0.429155	0.428058	0.404336
	74.5	0.470273	0.47629	0.478177	0.551209	0.506665	0.503503		74.5	0.008021	0.010087	0.015942	0.015589	0.009462	0.016009		74.5	0.325507	0.329967	0.336459	0.410711	0.411407	0.387741
	75	0.454793	0.460733	0.462774	0.534581	0.490234	0.487692		75	0.013876	0.016215	0.023261	0.02269	0.015677	0.023164		75	0.308293	0.312505	0.320283	0.393367	0.395725	0.372121
	75.5	0.439445	0.445266	0.447518	0.517954	0.473854	0.472027		75.5	0.022159	0.024596	0.032778	0.03189	0.023974	0.032383		75.5	0.291961	0.296125	0.305172	0.377276	0.38119	0.357746
	76	0.4242	0.429872	0.432351	0.501326	0.457568	0.456427		76	0.033507	0.035828	0.045112	0.043849	0.035029	0.044309		76	0.276718	0.28087	0.291278	0.362659	0.36791	0.344696
	76.5	0.409033	0.414584	0.417328	0.48477	0.441378	0.440949		76.5	0.048521	0.050809	0.060988	0.059302	0.049551	0.059711		76.5	0.262746	0.266988	0.278597	0.349715	0.355844	0.333052
	77	0.393945	0.399313	0.402387	0.468266	0.425336	0.425548		77	0.067952	0.070348	0.081364	0.079258	0.06848	0.079494		77	0.25016	0.254558	0.267379	0.338601	0.345208	0.32309
	77.5	0.379075	0.384208	0.387633	0.451866	0.409466	0.410246		77.5	0.093226	0.095697	0.1073	0.104833	0.092859	0.104974		77.5	0.239185	0.243895	0.257898	0.329513	0.336248	0.315024
	78	0.364498	0.369428	0.373122	0.435703	0.393893	0.395164		78	0.12557	0.128136	0.14015	0.13745	0.124211	0.137342		78	0.23031	0.235118	0.25033	0.322908	0.329154	0.309128
	78.5	0.350167	0.354941	0.358897	0.419708	0.378638	0.380334		78.5	0.166368	0.169034	0.181232	0.178385	0.16378	0.177959		78.5	0.223869	0.228713	0.245088	0.319295	0.324374	0.305861
	79	0.336102	0.340769	0.344982	0.403919	0.363705	0.365694		79	0.217237	0.21964	0.231854	0.229076	0.212965	0.228156		79	0.220192	0.225006	0.242586	0.319089	0.322332	0.305719
	79.5	0.322354	0.326991	0.331387	0.388382	0.349115	0.351361		79.5	0.279302	0.281058	0.292959	0.29049	0.27286	0.289041		79.5	0.219758	0.224483	0.243407	0.323059	0.323579	0.309162
	80	0.308865	0.313554	0.318048	0.373183	0.33497	0.337354		80	0.352847	0.353791	0.365225	0.363243	0.344378	0.361045		80	0.222994	0.227465	0.247782	0.331636	0.328406	0.31665
	80.5	0.295537	0.300332	0.304888	0.358146	0.321156	0.323478		80.5	0.437195	0.437253	0.44794	0.446546	0.426708	0.443622		80.5	0.230075	0.234328	0.256033	0.345081	0.337149	0.328324
	81	0.282478	0.287401	0.291963	0.343424	0.307609	0.309827		81	0.530135	0.529229	0.538962	0.538229	0.518087	0.534646		81	0.240882	0.244834	0.267935	0.363029	0.349546	0.343812
	81.5	0.269686	0.274771	0.279278	0.329075	0.29454	0.296573		81.5	0.62756	0.626012	0.634567	0.634453	0.614958	0.630457		81.5	0.254945	0.258469	0.283036	0.384895	0.365198	0.362466
	82	0.257132	0.262403	0.266823	0.314999	0.281843	0.283498		82	0.72396	0.722133	0.729342	0.729706	0.712016	0.725491		82	0.271209	0.274088	0.299923	0.408913	0.382769	0.382817
	82.5	0.244814	0.250253	0.254593	0.301097	0.269336	0.2707		82.5	0.812637	0.810803	0.816572	0.817154	0.802114	0.81304		82.5	0.287858	0.289994	0.317036	0.432909	0.400632	0.402686
	83	0.232746	0.238395	0.242624	0.287457	0.257068	0.258293		83	0.887505	0.885841	0.890327	0.890965	0.879435	0.887233		83	0.302836	0.304041	0.332398	0.454372	0.416775	0.419942
	83.5	0.220868	0.22671	0.230817	0.27395	0.245088	0.246093		83.5	0.944124	0.94291	0.946137	0.946773	0.938912	0.943647		83.5	0.314184	0.314424	0.344087	0.471155	0.429366	0.432528
	84	0.209165	0.215145	0.219081	0.26043	0.233121	0.233914		84	0.980662	0.979897	0.981939	0.982491	0.977987	0.980108		84	0.320218	0.319631	0.350495	0.481456	0.43679	0.438803
	84.5	0.197563	0.203739	0.207443	0.246978	0.221269	0.221901		84.5	0.998044	0.997744	0.998758	0.999022	0.997175	0.997691		84.5	0.320091	0.318968	0.351085	0.484821	0.438473	0.438278
	85	0.186079	0.192488	0.195893	0.23358	0.209616	0.20991		85	1	1	1	1	1	1		85	0.314005	0.312673	0.346011	0.481719	0.43461	0.431605
	85.5	0.174787	0.181352	0.184422	0.220205	0.198086	0.197867		85.5	0.990934	0.991244	0.989939	0.989772	0.990482	0.99121		85.5	0.303005	0.301996	0.336152	0.473545	0.426215	0.419931
	86	0.163628	0.170396	0.173117	0.206866	0.18666	0.185923		86	0.974976	0.975664	0.972986	0.972655	0.973205	0.975591		86	0.288328	0.288006	0.322794	0.461808	0.414475	0.404932
	86.5	0.152619	0.159637	0.162006	0.193684	0.175391	0.17412		86.5	0.955583	0.956671	0.952535	0.952196	0.95182	0.956608		86.5	0.271455	0.27219	0.307391	0.448275	0.400822	0.388201
	87	0.141875	0.149011	0.151093	0.180656	0.164214	0.162397		87	0.934984	0.936439	0.930723	0.930759	0.928771	0.936341		87	0.253563	0.255592	0.290953	0.434063	0.386291	0.370855
	87.5	0.131422	0.138575	0.140396	0.167806	0.153114	0.150921		87.5	0.914028	0.915983	0.908666	0.909373	0.905265	0.91576		87.5	0.235439	0.238789	0.274074	0.419959	0.371567	0.353522
	88	0.121178	0.128297	0.129918	0.155164	0.142196	0.139758		88	0.893245	0.8955	0.886844	0.888342	0.881933	0.895242		88	0.217282	0.221933	0.257119	0.406176	0.356861	0.336562
	88.5	0.11127	0.118193	0.119628	0.142802	0.131434	0.128815		88.5	0.87291	0.875095	0.865333	0.867721	0.858769	0.874862		88.5	0.199326	0.205387	0.240273	0.392951	0.342451	0.319949
	89	0.101665	0.108255	0.109544	0.130694	0.120867	0.118092		89	0.853017	0.8547	0.844267	0.847463	0.835885	0.854655		89	0.181543	0.188832	0.223409	0.379992	0.328106	0.303637
	89.5	0.092283	0.098524	0.099643	0.118739	0.110436	0.107643		89.5	0.833513	0.834201	0.823557	0.827537	0.813138	0.834616		89.5	0.163951	0.172394	0.20666	0.367281	0.313912	0.287735
	90	0.083061	0.088891	0.089833	0.106979	0.100149	0.09722		90	0.814233	0.813476	0.803058	0.807802	0.790383	0.814669		90	0.146506	0.156263	0.190184	0.354808	0.299789	0.272277
Run 2
	Temperature (°C)	Fnorm (A.U.)							Temperature (°C)	Fnorm (A.U.)							Temperature (°C)	Fnorm (A.U.)
		POLgA + PZL-A			POLgA					POLgB + PZL-A			POLgB					WT + PZL-A			WT
	30	0.151469	0.1728	0.1696	0.1388	0.1607	0.1521		30	0.2488	0.2598	0.3155	0.2315	0.2379	0.234		30	0.114192	0.113355	0.129631	0.01485	0.024621	0.026878
	30.5	0.162581	0.1842	0.1812	0.1527	0.1728	0.1642		30.5	0.2426	0.2535	0.3074	0.2256	0.2318	0.2279		30.5	0.104207	0.102443	0.118481	0.0108	0.019732	0.02157
	31	0.174804	0.1969	0.1938	0.1677	0.186	0.1775		31	0.2366	0.2472	0.2995	0.2199	0.2258	0.222		31	0.094767	0.092139	0.107978	0.007505	0.015561	0.017082
	31.5	0.1882	0.2107	0.2076	0.184	0.2004	0.1918		31.5	0.2307	0.2411	0.2918	0.2143	0.2199	0.2163		31.5	0.085804	0.082459	0.098092	0.004946	0.012032	0.013282
	32	0.202707	0.2256	0.2224	0.2014	0.2158	0.2073		32	0.2248	0.235	0.2843	0.2088	0.2141	0.2106		32	0.077171	0.073475	0.088726	0.002942	0.009041	0.010045
	32.5	0.218356	0.2415	0.2381	0.2199	0.2324	0.2239		32.5	0.2191	0.229	0.2771	0.2034	0.2083	0.205		32.5	0.068796	0.064995	0.079819	0.001518	0.006535	0.007417
	33	0.234956	0.2583	0.2548	0.2393	0.2499	0.2412		33	0.2135	0.2231	0.27	0.198	0.2024	0.1994		33	0.060809	0.057103	0.071409	0.000633	0.004534	0.005318
	33.5	0.252397	0.276	0.2722	0.2596	0.2682	0.2594		33.5	0.2081	0.2172	0.263	0.1929	0.1967	0.1939		33.5	0.053095	0.049552	0.06328	0.000141	0.002856	0.003522
	34	0.270361	0.2943	0.2901	0.2802	0.2869	0.2781		34	0.2028	0.2115	0.2563	0.1878	0.1911	0.1884		34	0.045661	0.042334	0.055337	0	0.001556	0.002088
	34.5	0.288637	0.3128	0.3082	0.301	0.3059	0.2972		34.5	0.1977	0.2059	0.2496	0.1829	0.1857	0.183		34.5	0.038482	0.035395	0.047667	0.000359	0.000644	0.001033
	35	0.306796	0.3313	0.3263	0.3214	0.3247	0.3161		35	0.1927	0.2004	0.2432	0.1781	0.1805	0.1778		35	0.031759	0.028819	0.040231	0.001084	6.26e-05	0.000247
	35.5	0.324578	0.3496	0.344	0.3411	0.3432	0.3347		35.5	0.1877	0.195	0.237	0.1735	0.1755	0.1728		35.5	0.025309	0.022632	0.032984	0.002369	0	0
	36	0.341651	0.3673	0.3612	0.3599	0.3609	0.3526		36	0.1827	0.1898	0.231	0.1688	0.1706	0.1679		36	0.019389	0.016984	0.026129	0.004304	0.000516	0.000389
	36.5	0.358014	0.3842	0.3776	0.3774	0.3779	0.3697		36.5	0.1778	0.1846	0.2251	0.1643	0.1658	0.1632		36.5	0.01413	0.011972	0.019863	0.007022	0.001745	0.001555
	37	0.37359	0.4004	0.3933	0.3938	0.394	0.3858		37	0.1728	0.1795	0.2193	0.1598	0.161	0.1585		37	0.009621	0.007656	0.01422	0.010547	0.003844	0.003597
	37.5	0.388616	0.4159	0.4084	0.4093	0.4094	0.4014		37.5	0.1678	0.1744	0.2135	0.1553	0.1561	0.1539		37.5	0.005858	0.004222	0.009389	0.01519	0.007024	0.006845
	38	0.403419	0.4309	0.423	0.4241	0.4244	0.4164		38	0.1627	0.1694	0.2078	0.1509	0.1513	0.1494		38	0.003026	0.001721	0.005471	0.020937	0.011342	0.011243
	38.5	0.418481	0.4458	0.4374	0.4387	0.4393	0.4314		38.5	0.1577	0.1643	0.2022	0.1466	0.1465	0.1449		38.5	0.001033	0.000255	0.002523	0.028041	0.017066	0.01697
	39	0.434172	0.4612	0.4524	0.4539	0.4546	0.4467		39	0.1528	0.1594	0.1967	0.1422	0.1419	0.1406		39	0	0	0.000658	0.036696	0.024456	0.024306
	39.5	0.451049	0.4776	0.4684	0.47	0.4709	0.463		39.5	0.1479	0.1546	0.1912	0.138	0.1373	0.1365		39.5	9.67e-05	0.001091	0	0.047317	0.033892	0.033678
	40	0.469644	0.4958	0.4862	0.4879	0.4889	0.4808		40	0.143	0.1498	0.1858	0.1338	0.133	0.1324		40	0.001393	0.003478	0.000516	0.060179	0.045725	0.045357
	40.5	0.490494	0.5164	0.5063	0.5082	0.5089	0.5009		40.5	0.1383	0.1451	0.1804	0.1298	0.1287	0.1286		40.5	0.003957	0.007228	0.002381	0.07585	0.060335	0.059904
	41	0.51418	0.5398	0.5295	0.5314	0.5317	0.5237		41	0.1336	0.1405	0.1751	0.1258	0.1246	0.1249		41	0.007852	0.012384	0.005635	0.094784	0.078232	0.077942
	41.5	0.5411	0.5665	0.5559	0.5577	0.5576	0.5496		41.5	0.129	0.1361	0.17	0.122	0.1207	0.1213		41.5	0.013014	0.018825	0.010238	0.117504	0.099852	0.099888
	42	0.571463	0.5963	0.5856	0.5873	0.5866	0.5789		42	0.1247	0.1319	0.1651	0.1183	0.117	0.118		42	0.019582	0.026557	0.01611	0.144462	0.125694	0.12624
	42.5	0.604823	0.629	0.6181	0.6196	0.6182	0.611		42.5	0.1205	0.1278	0.1605	0.1148	0.1134	0.1148		42.5	0.027569	0.035629	0.023425	0.176204	0.156194	0.157497
	43	0.640566	0.6636	0.6526	0.6537	0.6518	0.6451		43	0.1166	0.124	0.1561	0.1113	0.1101	0.1117		43	0.037162	0.046339	0.032211	0.213187	0.192018	0.194143
	43.5	0.677346	0.699	0.6879	0.6885	0.6863	0.6802		43.5	0.1128	0.1205	0.1519	0.108	0.1068	0.1088		43.5	0.048623	0.058745	0.042578	0.255697	0.233513	0.236451
	44	0.714039	0.7341	0.7229	0.7228	0.7204	0.7152		44	0.1092	0.117	0.1478	0.105	0.1038	0.106		44	0.062095	0.073062	0.054651	0.303711	0.280641	0.284435
	44.5	0.749116	0.7674	0.7563	0.7552	0.7529	0.7485		44.5	0.1058	0.1138	0.1438	0.102	0.1008	0.1034		44.5	0.077658	0.089525	0.068775	0.356913	0.333217	0.337836
	45	0.781714	0.7982	0.7871	0.7851	0.7831	0.7793		45	0.1026	0.1108	0.1401	0.0993	0.098	0.1008		45	0.095599	0.108421	0.085007	0.414505	0.390492	0.39593
	45.5	0.810918	0.8257	0.8147	0.8118	0.8101	0.8071		45.5	0.0996	0.1078	0.1364	0.0967	0.0955	0.0983		45.5	0.116186	0.129829	0.103636	0.475335	0.451362	0.45757
	46	0.83685	0.85	0.8391	0.8354	0.834	0.8316		46	0.0969	0.105	0.133	0.0943	0.093	0.096		46	0.139694	0.154209	0.124993	0.537903	0.514085	0.521078
	46.5	0.859229	0.8709	0.8602	0.8558	0.8547	0.8528		46.5	0.0943	0.1023	0.1297	0.0919	0.0907	0.0937		46.5	0.166631	0.181845	0.1494	0.600462	0.576994	0.584715
	47	0.878535	0.8889	0.8784	0.8737	0.8727	0.8713		47	0.0918	0.0997	0.1265	0.0897	0.0884	0.0915		47	0.197575	0.21325	0.177271	0.66108	0.637907	0.646414
	47.5	0.895236	0.9045	0.8944	0.8895	0.8886	0.8874		47.5	0.0893	0.097	0.1233	0.0874	0.0862	0.0894		47.5	0.233045	0.248932	0.209198	0.718071	0.695292	0.704381
	48	0.91002	0.9182	0.9086	0.9037	0.9029	0.9019		48	0.0868	0.0944	0.1202	0.0852	0.084	0.0873		48	0.273605	0.289478	0.245607	0.769774	0.747305	0.756868
	48.5	0.922916	0.9303	0.9213	0.9166	0.9157	0.9147		48.5	0.0843	0.0918	0.1169	0.083	0.0818	0.0853		48.5	0.319574	0.335025	0.286703	0.814821	0.792926	0.802667
	49	0.934594	0.9411	0.9329	0.9286	0.9276	0.9268		49	0.0818	0.0893	0.1135	0.0808	0.0796	0.0832		49	0.371266	0.386031	0.332865	0.852793	0.831699	0.841354
	49.5	0.945344	0.951	0.9435	0.9398	0.9386	0.938		49.5	0.0793	0.0869	0.1101	0.0785	0.0774	0.0811		49.5	0.428723	0.442435	0.384051	0.883993	0.864012	0.873153
	50	0.955382	0.9602	0.9535	0.9504	0.9489	0.9487		50	0.0768	0.0845	0.1067	0.0762	0.0753	0.079		50	0.491587	0.503788	0.43985	0.909013	0.890331	0.898783
	50.5	0.964639	0.9687	0.9628	0.9603	0.9588	0.9587		50.5	0.0743	0.0821	0.1034	0.074	0.0733	0.077		50.5	0.558725	0.569031	0.499307	0.929058	0.912032	0.919558
	51	0.973432	0.9765	0.9715	0.9698	0.9681	0.9683		51	0.0717	0.0797	0.1001	0.0718	0.0713	0.075		51	0.628605	0.636828	0.561199	0.945695	0.930375	0.937026
	51.5	0.981498	0.9838	0.9796	0.9785	0.9769	0.9772		51.5	0.0692	0.0775	0.097	0.0697	0.0695	0.0731		51.5	0.698832	0.70482	0.623337	0.959828	0.946285	0.952012
	52	0.988515	0.99	0.9868	0.9863	0.9848	0.9851		52	0.0667	0.0752	0.094	0.0677	0.0678	0.0713		52	0.766078	0.770036	0.683048	0.971737	0.960063	0.964988
	52.5	0.994075	0.9949	0.9927	0.9926	0.9913	0.9915		52.5	0.0644	0.073	0.0911	0.0657	0.0662	0.0694		52.5	0.827427	0.829541	0.73756	0.981601	0.971931	0.976083
	53	0.998059	0.9983	0.997	0.9972	0.9961	0.9963		53	0.0623	0.0707	0.0882	0.0637	0.0648	0.0677		53	0.880478	0.881058	0.784871	0.989584	0.981862	0.985307
	53.5	1	1	0.9994	0.9996	0.9991	0.9992		53.5	0.0603	0.0686	0.0855	0.0619	0.0635	0.066		53.5	0.923479	0.922958	0.82335	0.995287	0.989636	0.992251
	54	0.999928	0.9997	1	1	1	1		54	0.0583	0.0665	0.0828	0.06	0.0623	0.0644		54	0.955745	0.954685	0.852531	0.998706	0.995165	0.996949
	54.5	0.998066	0.9975	0.9987	0.9985	0.999	0.999		54.5	0.0564	0.0645	0.0801	0.0583	0.0613	0.0628		54.5	0.978178	0.976815	0.872756	1	0.998498	0.999435
	55	0.994565	0.9939	0.9958	0.9953	0.9964	0.9964		55	0.0545	0.0625	0.0775	0.0565	0.0603	0.0612		55	0.991988	0.990821	0.885487	0.99964	1	1
	55.5	0.989461	0.9887	0.9913	0.9906	0.9922	0.9923		55.5	0.0526	0.0606	0.0748	0.0547	0.0593	0.0596		55.5	0.998665	0.998057	0.891899	0.9973	0.999412	0.998555
	56	0.983179	0.9823	0.9857	0.9847	0.9868	0.987		56	0.0507	0.0586	0.0721	0.0529	0.0584	0.058		56	1	1	0.893481	0.993349	0.996949	0.995319
	56.5	0.975651	0.9748	0.9788	0.9774	0.9802	0.9804		56.5	0.0489	0.0567	0.0693	0.051	0.0574	0.0563		56.5	0.997559	0.998103	0.891624	0.987948	0.992701	0.99045
	57	0.966943	0.9663	0.9708	0.9689	0.9724	0.9728		57	0.0471	0.0548	0.0664	0.049	0.0565	0.0544		57	0.992526	0.993635	0.887602	0.981469	0.987158	0.984283
	57.5	0.95716	0.9567	0.9619	0.9594	0.9637	0.9642		57.5	0.0455	0.0529	0.0633	0.047	0.0555	0.0525		57.5	0.985524	0.987245	0.881907	0.973779	0.980201	0.97693
	58	0.946677	0.9464	0.9521	0.949	0.9542	0.9548		58	0.044	0.0508	0.0602	0.045	0.0545	0.0505		58	0.977082	0.979445	0.874992	0.965266	0.972176	0.968486
	58.5	0.935374	0.9352	0.9416	0.9379	0.9439	0.9445		58.5	0.0425	0.0487	0.057	0.0428	0.0532	0.0484		58.5	0.967482	0.970501	0.867049	0.955909	0.963187	0.95902
	59	0.923589	0.9235	0.9306	0.9263	0.9331	0.9337		59	0.0412	0.0464	0.0537	0.0407	0.0517	0.0462		59	0.956734	0.9604	0.857862	0.945643	0.953321	0.948476
	59.5	0.911297	0.9112	0.9192	0.9142	0.9218	0.9223		59.5	0.0398	0.0439	0.0504	0.0384	0.0499	0.0439		59.5	0.944599	0.948784	0.847194	0.934245	0.94228	0.936652
	60	0.898726	0.8985	0.9073	0.9014	0.9098	0.9104		60	0.0384	0.0413	0.0472	0.0361	0.0479	0.0414		60	0.931377	0.935718	0.835047	0.92174	0.930209	0.923451
	60.5	0.885529	0.8852	0.895	0.888	0.8974	0.8979		60.5	0.0367	0.0387	0.0439	0.0337	0.0457	0.0389		60.5	0.916991	0.921172	0.821496	0.908086	0.917073	0.908956
	61	0.871915	0.8716	0.8822	0.8742	0.8845	0.885		61	0.035	0.036	0.0407	0.0313	0.0433	0.0364		61	0.901409	0.905509	0.806793	0.893442	0.902945	0.893399
	61.5	0.857845	0.8576	0.8688	0.8598	0.8711	0.8717		61.5	0.0331	0.0333	0.0376	0.029	0.0409	0.0337		61.5	0.884786	0.888663	0.791144	0.877865	0.887826	0.876754
	62	0.843504	0.8433	0.8551	0.8451	0.8574	0.858		62	0.031	0.0307	0.0345	0.0268	0.0384	0.0311		62	0.867517	0.871398	0.775044	0.861806	0.872165	0.859571
	62.5	0.828738	0.8288	0.8411	0.8304	0.8436	0.8442		62.5	0.0289	0.0281	0.0314	0.0247	0.0359	0.0285		62.5	0.849534	0.853551	0.758558	0.84536	0.856005	0.841946
	63	0.813934	0.8142	0.8269	0.8155	0.8297	0.8303		63	0.0269	0.0256	0.0285	0.0226	0.0336	0.026		63	0.831097	0.835457	0.741833	0.828698	0.839555	0.824051
	63.5	0.799057	0.7995	0.8126	0.8006	0.8156	0.8162		63.5	0.0248	0.0232	0.0258	0.0205	0.0313	0.0235		63.5	0.812363	0.816799	0.724625	0.811598	0.822724	0.805649
	64	0.784143	0.7847	0.7983	0.7856	0.8015	0.8019		64	0.0229	0.0209	0.0231	0.0185	0.0291	0.0211		64	0.793374	0.797954	0.707109	0.7943	0.8057	0.787102
	64.5	0.769209	0.7698	0.7839	0.7705	0.7872	0.7875		64.5	0.0209	0.0187	0.0206	0.0166	0.0269	0.0188		64.5	0.773967	0.778324	0.689015	0.776437	0.788187	0.768008
	65	0.754472	0.755	0.7695	0.7554	0.7729	0.7732		65	0.019	0.0166	0.0183	0.0149	0.0249	0.0166		65	0.754237	0.758265	0.670394	0.758105	0.770251	0.748444
	65.5	0.739759	0.7403	0.7551	0.7402	0.7585	0.7588		65.5	0.0172	0.0147	0.016	0.0132	0.0228	0.0146		65.5	0.734275	0.737675	0.651255	0.739271	0.751872	0.728485
	66	0.725175	0.7256	0.7407	0.7252	0.7442	0.7444		66	0.0153	0.0129	0.014	0.0117	0.0208	0.0127		66	0.713879	0.716571	0.631753	0.72016	0.733182	0.708309
	66.5	0.710665	0.7111	0.7263	0.7102	0.7298	0.73		66.5	0.0134	0.0111	0.012	0.0102	0.0188	0.011		66.5	0.693339	0.695088	0.612002	0.700734	0.714206	0.687816
	67	0.696201	0.6967	0.7119	0.6951	0.7155	0.7157		67	0.0116	0.0094	0.0101	0.0088	0.0168	0.0093		67	0.67271	0.673436	0.591985	0.681092	0.695046	0.667088
	67.5	0.681558	0.6821	0.6975	0.6799	0.701	0.7012		67.5	0.0097	0.0078	0.0082	0.0074	0.0149	0.0076		67.5	0.652076	0.651558	0.571902	0.661278	0.675812	0.646299
	68	0.666924	0.6676	0.6829	0.6646	0.6865	0.6867		68	0.008	0.0063	0.0064	0.0061	0.013	0.006		68	0.631372	0.629556	0.551688	0.641315	0.6565	0.625382
	68.5	0.652237	0.6529	0.6683	0.6492	0.6719	0.6721		68.5	0.0064	0.0049	0.0046	0.0048	0.0111	0.0045		68.5	0.610874	0.607719	0.531619	0.621398	0.637197	0.604465
	69	0.637518	0.6382	0.6536	0.6338	0.6572	0.6576		69	0.005	0.0037	0.0032	0.0036	0.0093	0.0031		69	0.590277	0.585764	0.511488	0.601456	0.61793	0.583571
	69.5	0.622743	0.6234	0.639	0.6184	0.6424	0.643		69.5	0.0037	0.0026	0.0021	0.0025	0.0076	0.002		69.5	0.569662	0.563891	0.491547	0.581716	0.598799	0.562886
	70	0.608295	0.6088	0.6244	0.6032	0.6279	0.6285		70	0.0026	0.0016	0.0012	0.0016	0.006	0.0012		70	0.548977	0.54207	0.471639	0.562151	0.579619	0.542287
	70.5	0.593935	0.5942	0.61	0.5882	0.6134	0.6141		70.5	0.0017	0.0009	0.0006	0.0009	0.0044	0.0005		70.5	0.528402	0.520293	0.451922	0.542879	0.560554	0.521963
	71	0.579655	0.5797	0.5956	0.5732	0.5989	0.5997		71	0.0009	0.0003	0.0002	0.0003	0.0029	0.0002		71	0.507909	0.498606	0.432242	0.523785	0.541692	0.501951
	71.5	0.56566	0.5654	0.5815	0.5584	0.5845	0.5854		71.5	0.0004	7e-06	0	0	0.0016	0		71.5	0.487767	0.47723	0.412804	0.50507	0.523028	0.482372
	72	0.552016	0.5513	0.5673	0.5437	0.5703	0.5711		72	5e-05	0	7e-05	4e-05	0.0007	0.0001		72	0.468067	0.456339	0.393738	0.48673	0.504768	0.463375
	72.5	0.538325	0.5374	0.5533	0.529	0.556	0.5568		72.5	0	0.0003	0.0005	0.0004	0.0001	0.0006		72.5	0.448906	0.4359	0.375147	0.46884	0.487095	0.445029
	73	0.524743	0.5234	0.5394	0.5145	0.5417	0.5426		73	0.0002	0.001	0.0013	0.0011	0	0.0014		73	0.430124	0.416043	0.357023	0.451413	0.469923	0.427306
	73.5	0.511437	0.5097	0.5256	0.5002	0.5276	0.5285		73.5	0.0009	0.0022	0.0028	0.0022	0.0005	0.0028		73.5	0.41193	0.396814	0.339609	0.434662	0.453371	0.410376
	74	0.498101	0.496	0.5119	0.486	0.5136	0.5144		74	0.0022	0.0039	0.005	0.0039	0.0016	0.0047		74	0.394248	0.378229	0.322826	0.418552	0.437575	0.39421
	74.5	0.484748	0.4824	0.4985	0.4719	0.4996	0.5005		74.5	0.0041	0.0063	0.0081	0.0061	0.0035	0.0074		74.5	0.377253	0.360232	0.306725	0.403322	0.422554	0.378931
	75	0.471503	0.4688	0.485	0.4579	0.4858	0.4866		75	0.0068	0.0097	0.0124	0.0092	0.0063	0.0109		75	0.361063	0.343153	0.291438	0.389139	0.408488	0.364781
	75.5	0.458421	0.4554	0.4717	0.4442	0.4721	0.4728		75.5	0.0108	0.0141	0.0182	0.0132	0.0104	0.0156		75.5	0.345988	0.32705	0.277238	0.376208	0.395731	0.351932
	76	0.445302	0.4422	0.4586	0.4304	0.4585	0.4591		76	0.0162	0.02	0.0258	0.0186	0.0159	0.0218		76	0.33199	0.312008	0.264032	0.364469	0.384224	0.340301
	76.5	0.432404	0.4291	0.4456	0.4169	0.4451	0.4456		76.5	0.0235	0.0277	0.0357	0.0257	0.0233	0.0298		76.5	0.319309	0.29829	0.252179	0.354235	0.374207	0.330334
	77	0.419555	0.4162	0.4326	0.4036	0.4317	0.4321		77	0.0332	0.0377	0.0485	0.0348	0.0332	0.0401		77	0.308211	0.285988	0.241584	0.345506	0.365824	0.322017
	77.5	0.406864	0.4034	0.4198	0.3904	0.4185	0.4188		77.5	0.046	0.0507	0.065	0.0466	0.0459	0.0533		77.5	0.298928	0.275229	0.232538	0.338559	0.359369	0.3156
	78	0.394232	0.3908	0.4072	0.3774	0.4054	0.4057		78	0.0624	0.0674	0.086	0.0617	0.0623	0.07		78	0.291722	0.266447	0.225196	0.333659	0.355126	0.311426
	78.5	0.381657	0.3782	0.3945	0.3647	0.3925	0.3926		78.5	0.0833	0.0886	0.1126	0.0808	0.0831	0.0909		78.5	0.287114	0.259908	0.220019	0.3313	0.353599	0.310012
	79	0.36909	0.3657	0.382	0.352	0.3797	0.3796		79	0.1096	0.115	0.1458	0.1047	0.109	0.1168		79	0.285717	0.256007	0.217354	0.331973	0.355327	0.311668
	79.5	0.356663	0.3532	0.3695	0.3395	0.367	0.3666		79.5	0.1418	0.1475	0.1862	0.1339	0.1405	0.1484		79.5	0.28774	0.255213	0.21783	0.336069	0.360731	0.316872
	80	0.344271	0.3408	0.3572	0.327	0.3545	0.3539		80	0.1802	0.1862	0.2342	0.1688	0.1781	0.1858		80	0.293652	0.257957	0.221771	0.343776	0.370063	0.325756
	80.5	0.331983	0.3285	0.345	0.3147	0.3419	0.3411		80.5	0.2246	0.2308	0.2892	0.2089	0.2214	0.2288		80.5	0.303519	0.264205	0.229261	0.355043	0.383027	0.338075
	81	0.319843	0.3164	0.333	0.3024	0.3294	0.3285		81	0.2736	0.2801	0.3497	0.2531	0.2689	0.2762		81	0.317209	0.273878	0.240081	0.369363	0.399216	0.353384
	81.5	0.307712	0.3043	0.321	0.2903	0.3169	0.3159		81.5	0.3252	0.3318	0.413	0.2995	0.3187	0.3258		81.5	0.333663	0.286204	0.253474	0.385257	0.41708	0.370172
	82	0.295713	0.2925	0.3091	0.2783	0.3045	0.3033		82	0.3763	0.3828	0.4754	0.3452	0.3678	0.3748		82	0.35164	0.299907	0.268091	0.40111	0.434799	0.38672
	82.5	0.283776	0.2806	0.2972	0.2663	0.2921	0.2907		82.5	0.4233	0.4295	0.5325	0.387	0.4128	0.4197		82.5	0.369058	0.313152	0.282132	0.414951	0.450107	0.40101
	83	0.271729	0.2687	0.2853	0.2541	0.2796	0.2779		83	0.4629	0.4687	0.5803	0.422	0.4504	0.4574		83	0.384017	0.324121	0.293824	0.424957	0.461239	0.411382
	83.5	0.259558	0.2567	0.2732	0.2418	0.2671	0.2651		83.5	0.4928	0.4982	0.6161	0.4483	0.4786	0.4856		83.5	0.394246	0.331067	0.301429	0.429698	0.466535	0.416215
	84	0.247329	0.2446	0.2609	0.2293	0.2545	0.2521		84	0.5121	0.517	0.6388	0.465	0.4965	0.5035		84	0.398685	0.332775	0.303725	0.428872	0.46555	0.41533
	84.5	0.234896	0.2324	0.2486	0.2168	0.2418	0.239		84.5	0.5213	0.5261	0.6494	0.4729	0.5048	0.5119		84.5	0.396817	0.329019	0.30052	0.422821	0.458873	0.409172
	85	0.222395	0.2202	0.2362	0.2042	0.2291	0.2259		85	0.5225	0.5274	0.6502	0.4738	0.5054	0.5125		85	0.389369	0.32041	0.292416	0.412599	0.447742	0.398927
	85.5	0.20994	0.208	0.2239	0.1918	0.2165	0.2129		85.5	0.5179	0.5232	0.6443	0.4696	0.5006	0.5078		85.5	0.377388	0.307923	0.280416	0.399516	0.43352	0.385799
	86	0.197594	0.1961	0.2117	0.1794	0.2039	0.2		86	0.5099	0.5158	0.6344	0.4625	0.4926	0.4999		86	0.36259	0.292946	0.265909	0.384885	0.417698	0.371308
	86.5	0.185369	0.1841	0.1996	0.1675	0.1915	0.1872		86.5	0.5002	0.5067	0.6226	0.454	0.4832	0.4906		86.5	0.346243	0.276921	0.250356	0.369822	0.401615	0.356461
	87	0.173247	0.1724	0.1876	0.1558	0.1791	0.1746		87	0.49	0.4971	0.6101	0.4451	0.4733	0.4808		87	0.329532	0.260714	0.234545	0.354972	0.38566	0.341769
	87.5	0.161147	0.1607	0.1757	0.1443	0.1669	0.1624		87.5	0.4796	0.4873	0.5976	0.4361	0.4634	0.4711		87.5	0.313062	0.244747	0.21889	0.340621	0.370098	0.32748
	88	0.149202	0.1492	0.1639	0.1333	0.1548	0.1507		88	0.4692	0.4775	0.5851	0.4273	0.4537	0.4617		88	0.297182	0.22946	0.203701	0.326836	0.355152	0.313793
	88.5	0.137353	0.1377	0.1523	0.1226	0.1429	0.1393		88.5	0.4589	0.4679	0.5728	0.4186	0.4441	0.4525		88.5	0.281921	0.214777	0.1889	0.313607	0.340665	0.300526
	89	0.125564	0.1263	0.1406	0.1122	0.1314	0.1285		89	0.4486	0.4584	0.5606	0.41	0.4346	0.4435		89	0.26716	0.200472	0.174245	0.300643	0.326451	0.287502
	89.5	0.11383	0.1151	0.129	0.1024	0.1202	0.1182		89.5	0.4385	0.4491	0.5488	0.4016	0.4254	0.4348		89.5	0.252758	0.186457	0.159702	0.28781	0.312783	0.274702
	90	0.102177	0.104	0.1175	0.0932	0.1094	0.108		90	0.4284	0.44	0.5371	0.3933	0.4163	0.4261		90	0.238623	0.172727	0.145309	0.275119	0.299852	0.262115
Run 3
	Temperature (°C)	Fnorm (A.U.)							Temperature (°C)	Fnorm (A.U.)							Temperature (°C)	Fnorm (A.U.)
		POLgA + PZL-A			POLgA					POLgB + PZL-A			POLgB					WT + PZL-A			WT
	30	0.1542	0.1668	0.1459	0.1465	0.1476	0.1557		30	0.2699	0.2231	0.3675	0.2215	0.2487	0.2625		30	0.015325	0.024654	0.015832	0.005102	0.011138	0.008816
	30.5	0.1615	0.1745	0.1547	0.1559	0.1555	0.1632		30.5	0.2621	0.2154	0.3559	0.215	0.2409	0.2546		30.5	0.012179	0.020675	0.012361	0.00321	0.007996	0.006027
	31	0.1699	0.1834	0.1646	0.1665	0.1646	0.1717		31	0.2545	0.2078	0.3445	0.2087	0.2332	0.2469		31	0.009442	0.017075	0.009333	0.001734	0.005364	0.003716
	31.5	0.1793	0.1932	0.1757	0.1782	0.1747	0.1813		31.5	0.2472	0.2004	0.3334	0.2026	0.2257	0.2395		31.5	0.007014	0.013805	0.006749	0.000685	0.003255	0.001954
	32	0.1899	0.2042	0.1878	0.1909	0.1859	0.1919		32	0.24	0.1932	0.3225	0.1966	0.2184	0.2322		32	0.004982	0.010921	0.004592	8.4e-05	0.001616	0.0007
	32.5	0.2015	0.2161	0.2011	0.2048	0.1981	0.2036		32.5	0.2331	0.1861	0.3118	0.1908	0.2111	0.2251		32.5	0.003281	0.008396	0.002923	0	0.000515	4.61e-05
	33	0.2143	0.2291	0.2153	0.2197	0.2112	0.2162		33	0.2263	0.1793	0.3014	0.1852	0.2041	0.2182		33	0.002017	0.006156	0.001639	0.000479	0	0
	33.5	0.2282	0.243	0.2306	0.2356	0.2253	0.2298		33.5	0.2196	0.1727	0.2914	0.1797	0.1974	0.2115		33.5	0.001024	0.004148	0.000742	0.001533	5.47e-05	0.000522
	34	0.2429	0.2576	0.2466	0.2521	0.2401	0.2441		34	0.2132	0.1664	0.2818	0.1744	0.191	0.2049		34	0.000392	0.002533	0.000184	0.003259	0.000685	0.00171
	34.5	0.2584	0.2729	0.2634	0.2693	0.2556	0.2591		34.5	0.207	0.1603	0.2727	0.1693	0.185	0.1987		34.5	6.24e-05	0.001286	0	0.005642	0.001999	0.003581
	35	0.2744	0.2886	0.2803	0.2866	0.2714	0.2743		35	0.201	0.1546	0.2639	0.1644	0.1793	0.1926		35	0	0.000394	0.000149	0.00872	0.004013	0.006107
	35.5	0.2908	0.3044	0.2974	0.3038	0.2874	0.2897		35.5	0.1952	0.1491	0.2555	0.1596	0.1739	0.1868		35.5	0.000255	0	0.000741	0.01262	0.006842	0.009401
	36	0.3072	0.3202	0.3141	0.3208	0.3032	0.305		36	0.1895	0.1438	0.2474	0.1549	0.1686	0.1811		36	0.001021	0.000171	0.00181	0.017483	0.01069	0.013636
	36.5	0.3233	0.3357	0.3304	0.3373	0.3187	0.3201		36.5	0.184	0.1388	0.2396	0.1503	0.1635	0.1756		36.5	0.002372	0.000846	0.003498	0.02336	0.015661	0.018848
	37	0.3391	0.3508	0.3462	0.3532	0.334	0.335		37	0.1784	0.134	0.2318	0.1458	0.1585	0.1702		37	0.004486	0.002226	0.005859	0.030536	0.021915	0.025222
	37.5	0.3544	0.3657	0.3616	0.3689	0.3492	0.3499		37.5	0.1728	0.1293	0.2244	0.1413	0.1537	0.165		37.5	0.007604	0.004432	0.00906	0.039177	0.029661	0.033038
	38	0.3696	0.3805	0.3768	0.3845	0.3644	0.365		38	0.1673	0.1249	0.2171	0.137	0.1491	0.16		38	0.011757	0.007592	0.013182	0.049472	0.039061	0.042503
	38.5	0.3849	0.3954	0.3922	0.4002	0.3801	0.3806		38.5	0.1618	0.1206	0.21	0.1329	0.1447	0.1552		38.5	0.017059	0.011828	0.018353	0.061644	0.050252	0.053777
	39	0.401	0.411	0.4081	0.4166	0.3965	0.3971		39	0.1564	0.1165	0.2031	0.1289	0.1405	0.1505		39	0.023596	0.017379	0.024708	0.07609	0.063561	0.067204
	39.5	0.4184	0.4278	0.4253	0.4343	0.4144	0.4149		39.5	0.1511	0.1126	0.1966	0.1251	0.1364	0.1461		39.5	0.03136	0.024268	0.032394	0.09305	0.079175	0.0831
	40	0.4378	0.4465	0.4442	0.4536	0.4341	0.4347		40	0.146	0.1088	0.1903	0.1213	0.1326	0.1417		40	0.040506	0.032697	0.041492	0.112981	0.097549	0.101772
	40.5	0.4597	0.4675	0.4656	0.4753	0.4564	0.457		40.5	0.1412	0.1053	0.1843	0.1177	0.1288	0.1375		40.5	0.0511	0.042737	0.052105	0.13621	0.11903	0.123566
	41	0.4847	0.4916	0.4901	0.5	0.4818	0.4823		41	0.1366	0.1019	0.1786	0.1142	0.1251	0.1334		41	0.063276	0.054626	0.064283	0.163221	0.144147	0.149057
	41.5	0.5134	0.5194	0.5181	0.5282	0.5108	0.5113		41.5	0.1322	0.0989	0.1734	0.1108	0.1216	0.1296		41.5	0.07715	0.068465	0.078116	0.194491	0.173389	0.178696
	42	0.5459	0.551	0.55	0.5601	0.5436	0.5443		42	0.1282	0.0961	0.1684	0.1075	0.1181	0.1259		42	0.092896	0.084398	0.093678	0.230503	0.207374	0.212972
	42.5	0.5821	0.5863	0.5854	0.5953	0.5801	0.5809		42.5	0.1245	0.0935	0.1638	0.1044	0.1149	0.1224		42.5	0.110415	0.10237	0.111014	0.271481	0.246322	0.252292
	43	0.6212	0.6246	0.6236	0.6333	0.6194	0.6205		43	0.121	0.091	0.1595	0.1014	0.1118	0.1191		43	0.129958	0.122468	0.130176	0.317694	0.290503	0.296889
	43.5	0.662	0.6647	0.6633	0.6725	0.6605	0.6619		43.5	0.1178	0.0889	0.1555	0.0984	0.1089	0.1161		43.5	0.151569	0.144732	0.151409	0.369128	0.339911	0.346689
	44	0.7031	0.7051	0.7033	0.7119	0.702	0.7037		44	0.1149	0.0868	0.1519	0.0957	0.1061	0.1131		44	0.175398	0.16921	0.174796	0.425135	0.394116	0.401347
	44.5	0.7428	0.7443	0.7419	0.7498	0.742	0.7442		44.5	0.1121	0.0848	0.1485	0.0931	0.1036	0.1104		44.5	0.201562	0.195861	0.200409	0.484753	0.452229	0.460013
	45	0.7799	0.7809	0.7777	0.7848	0.7794	0.782		45	0.1097	0.0831	0.1454	0.0906	0.1013	0.1077		45	0.230264	0.224751	0.228358	0.546632	0.512948	0.521244
	45.5	0.8131	0.8138	0.8099	0.8162	0.8131	0.8161		45.5	0.1075	0.0816	0.1425	0.0882	0.0991	0.1051		45.5	0.261334	0.255873	0.258773	0.608978	0.574648	0.583392
	46	0.8422	0.8426	0.8381	0.8437	0.8425	0.8459		46	0.1055	0.0802	0.1399	0.086	0.0971	0.1027		46	0.294521	0.289	0.29142	0.66947	0.635123	0.644271
	46.5	0.867	0.8671	0.8622	0.8669	0.8675	0.8712		46.5	0.1036	0.079	0.1375	0.0838	0.0951	0.1004		46.5	0.329681	0.324001	0.3262	0.726144	0.692342	0.701715
	47	0.8877	0.8877	0.8826	0.8865	0.8885	0.8924		47	0.1018	0.0779	0.1352	0.0816	0.0932	0.0982		47	0.366725	0.361034	0.363143	0.777328	0.744541	0.753961
	47.5	0.9051	0.9051	0.9	0.9032	0.9061	0.9101		47.5	0.1	0.0768	0.1329	0.0795	0.0915	0.0961		47.5	0.405796	0.400463	0.402427	0.821921	0.790657	0.799946
	48	0.9198	0.9198	0.915	0.9175	0.9209	0.9249		48	0.0982	0.0757	0.1306	0.0775	0.0897	0.0941		48	0.447318	0.442577	0.444249	0.859357	0.829995	0.838978
	48.5	0.9324	0.9323	0.9279	0.9297	0.9334	0.9372		48.5	0.0963	0.0746	0.1282	0.0755	0.0879	0.092		48.5	0.492169	0.48816	0.48918	0.890072	0.862925	0.871374
	49	0.9433	0.9433	0.9393	0.9407	0.9443	0.9479		49	0.0943	0.0736	0.1259	0.0737	0.0863	0.0899		49	0.540775	0.537796	0.537781	0.914845	0.890142	0.897907
	49.5	0.9532	0.953	0.9496	0.9507	0.9541	0.9572		49.5	0.0922	0.0725	0.1235	0.0719	0.0847	0.0879		49.5	0.593456	0.591719	0.590278	0.934734	0.912669	0.919597
	50	0.9622	0.9618	0.959	0.9599	0.9629	0.9656		50	0.09	0.0714	0.1211	0.0703	0.0832	0.0858		50	0.649754	0.649325	0.646221	0.95075	0.931457	0.937404
	50.5	0.9704	0.9699	0.9676	0.9684	0.9711	0.9732		50.5	0.0876	0.0701	0.1186	0.0686	0.0818	0.0838		50.5	0.708407	0.709295	0.704464	0.963837	0.947315	0.952286
	51	0.978	0.9774	0.9756	0.9765	0.9787	0.9804		51	0.0853	0.0688	0.116	0.0669	0.0805	0.0819		51	0.767126	0.769406	0.7631	0.974655	0.960814	0.964879
	51.5	0.9849	0.9843	0.9829	0.9838	0.9857	0.9867		51.5	0.083	0.0675	0.1134	0.0653	0.0792	0.0802		51.5	0.823523	0.826812	0.819377	0.983578	0.972331	0.975513
	52	0.9908	0.9903	0.9893	0.9901	0.9916	0.9923		52	0.0807	0.0662	0.1109	0.0637	0.0781	0.0785		52	0.874652	0.878445	0.87051	0.990592	0.981868	0.984258
	52.5	0.9954	0.9951	0.9945	0.9951	0.9961	0.9965		52.5	0.0785	0.0651	0.1084	0.0621	0.0772	0.0769		52.5	0.917972	0.921767	0.914171	0.995682	0.98936	0.991139
	53	0.9985	0.9984	0.9981	0.9985	0.999	0.9992		53	0.0764	0.0641	0.106	0.0606	0.0763	0.0754		53	0.952161	0.955561	0.948825	0.99887	0.994957	0.996131
	53.5	1	1	1	1	1	1		53.5	0.0743	0.0632	0.1036	0.0592	0.0757	0.0739		53.5	0.976767	0.979234	0.973819	1	0.998553	0.999084
	54	0.9997	0.9997	1	0.9996	0.9992	0.999		54	0.0721	0.0625	0.1013	0.0579	0.0753	0.0724		54	0.991858	0.993426	0.989773	0.998999	1	1
	54.5	0.9977	0.9977	0.9982	0.9975	0.9966	0.9963		54.5	0.0699	0.0619	0.099	0.0567	0.075	0.071		54.5	0.998943	0.999699	0.997958	0.996098	0.999552	0.999006
	55	0.9942	0.9941	0.9949	0.9939	0.9925	0.9921		55	0.0678	0.0613	0.0967	0.0556	0.0749	0.0698		55	1	1	1	0.991473	0.997361	0.996266
	55.5	0.9892	0.9892	0.9901	0.9889	0.9872	0.9867		55.5	0.0655	0.0607	0.0944	0.0545	0.0749	0.0686		55.5	0.996361	0.995752	0.997512	0.98515	0.993463	0.991847
	56	0.983	0.9833	0.9842	0.9828	0.9807	0.9801		56	0.0634	0.0604	0.0921	0.0536	0.0751	0.0676		56	0.98951	0.98854	0.992028	0.977462	0.988149	0.986158
	56.5	0.9755	0.9762	0.9772	0.9755	0.973	0.9724		56.5	0.0612	0.0601	0.0897	0.0529	0.0752	0.0666		56.5	0.980967	0.979523	0.98457	0.968718	0.981754	0.979389
	57	0.967	0.9683	0.969	0.9671	0.9644	0.9637		57	0.059	0.0598	0.0873	0.0523	0.0754	0.0659		57	0.971188	0.969224	0.975855	0.959051	0.974366	0.971687
	57.5	0.9577	0.9594	0.96	0.9579	0.955	0.9541		57.5	0.0568	0.0595	0.0849	0.0518	0.0754	0.0652		57.5	0.960305	0.957905	0.966169	0.94849	0.966096	0.963121
	58	0.9476	0.9498	0.9502	0.9479	0.9448	0.9438		58	0.0547	0.0594	0.0824	0.0513	0.0752	0.0647		58	0.948763	0.945907	0.955826	0.937357	0.957194	0.953965
	58.5	0.9368	0.9395	0.9397	0.9372	0.934	0.9328		58.5	0.0525	0.059	0.0797	0.0509	0.0747	0.0641		58.5	0.936594	0.933215	0.9448	0.925552	0.947503	0.944049
	59	0.9256	0.9287	0.9287	0.9261	0.9227	0.9214		59	0.0503	0.0584	0.0768	0.0504	0.0738	0.0634		59	0.923535	0.919797	0.933063	0.912997	0.936965	0.933295
	59.5	0.9141	0.9174	0.9173	0.9146	0.911	0.9095		59.5	0.0482	0.0576	0.0737	0.0497	0.0721	0.0625		59.5	0.909778	0.905842	0.920639	0.899826	0.925681	0.92183
	60	0.902	0.9057	0.9053	0.9026	0.8987	0.8971		60	0.0461	0.0563	0.0702	0.0487	0.0699	0.061		60	0.895642	0.891577	0.907798	0.886304	0.913843	0.90984
	60.5	0.8896	0.8936	0.8928	0.89	0.886	0.8842		60.5	0.0438	0.0543	0.0665	0.0473	0.0668	0.0589		60.5	0.881056	0.876935	0.894471	0.872331	0.901314	0.89723
	61	0.8767	0.881	0.8798	0.8771	0.8728	0.871		61	0.0414	0.0518	0.0624	0.0455	0.063	0.0563		61	0.866063	0.862007	0.880668	0.858027	0.888338	0.884067
	61.5	0.8633	0.8679	0.8664	0.8637	0.8592	0.8574		61.5	0.0389	0.0489	0.0581	0.0432	0.0588	0.053		61.5	0.851053	0.846887	0.866628	0.84362	0.8751	0.870735
	62	0.8496	0.8545	0.8527	0.85	0.8454	0.8435		62	0.0364	0.0456	0.0538	0.0406	0.0544	0.0494		62	0.835943	0.831393	0.852226	0.828897	0.861418	0.856961
	62.5	0.8355	0.8408	0.8387	0.8362	0.8315	0.8295		62.5	0.0338	0.0423	0.0494	0.0378	0.0499	0.0457		62.5	0.820454	0.815145	0.837114	0.813599	0.846992	0.842389
	63	0.8212	0.827	0.8246	0.8223	0.8175	0.8154		63	0.0312	0.0391	0.0453	0.0349	0.0456	0.0419		63	0.804656	0.798113	0.821323	0.79782	0.831972	0.827081
	63.5	0.8068	0.8131	0.8104	0.8082	0.8034	0.8011		63.5	0.0287	0.036	0.0414	0.032	0.0416	0.0382		63.5	0.788546	0.780464	0.805006	0.781584	0.816353	0.811174
	64	0.7925	0.7992	0.7962	0.7941	0.7891	0.7867		64	0.0262	0.0331	0.0377	0.0291	0.0378	0.0346		64	0.772052	0.762338	0.788201	0.764971	0.800222	0.794581
	64.5	0.7781	0.7853	0.7819	0.7799	0.7748	0.7721		64.5	0.0238	0.0303	0.0341	0.0263	0.0342	0.0312		64.5	0.755352	0.74392	0.77108	0.7482	0.783785	0.777638
	65	0.7639	0.7714	0.7676	0.7656	0.7603	0.7575		65	0.0215	0.0277	0.0308	0.0236	0.0309	0.0279		65	0.738727	0.725568	0.753963	0.731514	0.767394	0.7608
	65.5	0.7497	0.7574	0.7534	0.7513	0.7459	0.7428		65.5	0.0192	0.0251	0.0276	0.021	0.0278	0.0247		65.5	0.722155	0.707347	0.736817	0.714863	0.750984	0.744004
	66	0.7355	0.7434	0.7393	0.737	0.7314	0.7283		66	0.017	0.0227	0.0245	0.0185	0.0248	0.0216		66	0.705856	0.689172	0.719683	0.698387	0.734572	0.727273
	66.5	0.7212	0.7294	0.7251	0.7227	0.7169	0.7137		66.5	0.0149	0.0204	0.0215	0.0162	0.0219	0.0187		66.5	0.689648	0.670878	0.702427	0.68189	0.718054	0.710548
	67	0.7069	0.7152	0.7109	0.7083	0.7023	0.6991		67	0.0129	0.0181	0.0186	0.0139	0.0193	0.0159		67	0.673511	0.652521	0.685049	0.665345	0.701417	0.693689
	67.5	0.6923	0.701	0.6965	0.6937	0.6877	0.6843		67.5	0.011	0.0159	0.0158	0.0117	0.0166	0.0133		67.5	0.657362	0.634084	0.667577	0.648809	0.684643	0.676608
	68	0.6777	0.6867	0.6821	0.6791	0.6729	0.6694		68	0.0092	0.0138	0.013	0.0095	0.014	0.0108		68	0.641288	0.615764	0.650204	0.632378	0.667861	0.659511
	68.5	0.663	0.6724	0.6674	0.6644	0.658	0.6544		68.5	0.0076	0.0118	0.0105	0.0075	0.0116	0.0085		68.5	0.62513	0.597492	0.632828	0.615871	0.651059	0.642257
	69	0.6483	0.658	0.6527	0.6498	0.6432	0.6394		69	0.0061	0.0099	0.0082	0.0055	0.0092	0.0064		69	0.609033	0.579341	0.615447	0.59934	0.634189	0.624797
	69.5	0.6336	0.6436	0.638	0.6351	0.6283	0.6243		69.5	0.0048	0.008	0.0061	0.0039	0.007	0.0045		69.5	0.593009	0.561316	0.598123	0.582928	0.617389	0.607362
	70	0.6191	0.6292	0.6234	0.6206	0.6137	0.6094		70	0.0036	0.0064	0.0043	0.0025	0.0052	0.003		70	0.577143	0.543486	0.58092	0.566554	0.600622	0.589946
	70.5	0.6045	0.6148	0.6088	0.6061	0.5991	0.5945		70.5	0.0025	0.0048	0.0026	0.0014	0.0036	0.0017		70.5	0.56145	0.52581	0.563863	0.550289	0.58386	0.572545
	71	0.5899	0.6003	0.5944	0.5916	0.5844	0.5796		71	0.0015	0.0033	0.0014	0.0006	0.0022	0.0007		71	0.546048	0.508457	0.547008	0.534286	0.567212	0.55545
	71.5	0.5754	0.586	0.5801	0.5772	0.5699	0.5647		71.5	0.0007	0.0019	0.0005	0.0002	0.0011	0.0002		71.5	0.531016	0.491566	0.530591	0.518698	0.550862	0.538855
	72	0.561	0.5717	0.566	0.5627	0.5554	0.5499		72	0.0001	0.0009	0	0	0.0004	0		72	0.51634	0.47516	0.514674	0.503444	0.534701	0.522633
	72.5	0.5465	0.5574	0.5519	0.548	0.5408	0.535		72.5	0	0.0002	6e-05	0.0002	0	0.0003		72.5	0.501989	0.459312	0.49923	0.488644	0.51887	0.506894
	73	0.5321	0.543	0.5377	0.5335	0.5263	0.5202		73	0.0003	0	0.0008	0.0008	8e-05	0.001		73	0.488103	0.444108	0.484278	0.474342	0.503492	0.49169
	73.5	0.5178	0.5286	0.5237	0.519	0.512	0.5055		73.5	0.0012	0.0003	0.0023	0.0019	0.0007	0.0025		73.5	0.474773	0.429658	0.470025	0.460629	0.488644	0.476998
	74	0.5035	0.5142	0.5097	0.5046	0.4975	0.4909		74	0.0028	0.0012	0.0047	0.0037	0.002	0.0046		74	0.462024	0.415994	0.456418	0.44755	0.474383	0.4629
	74.5	0.4893	0.4998	0.4958	0.4903	0.4831	0.4763		74.5	0.0055	0.003	0.0082	0.0063	0.004	0.0077		74.5	0.449987	0.403312	0.443583	0.435291	0.46093	0.449595
	75	0.4751	0.4853	0.4818	0.4762	0.4687	0.4618		75	0.009	0.0056	0.0131	0.0097	0.0071	0.0118		75	0.43893	0.391757	0.431648	0.423977	0.448377	0.437209
	75.5	0.4611	0.471	0.468	0.4621	0.4543	0.4474		75.5	0.0138	0.0096	0.0198	0.0143	0.0115	0.0173		75.5	0.428986	0.381485	0.420769	0.413704	0.43681	0.425898
	76	0.4473	0.4568	0.4542	0.4481	0.4399	0.4331		76	0.0203	0.0151	0.0284	0.0203	0.0176	0.0244		76	0.420331	0.3727	0.411221	0.404764	0.426462	0.415905
	76.5	0.4336	0.4427	0.4406	0.4342	0.4257	0.419		76.5	0.0286	0.0225	0.0397	0.028	0.0259	0.0337		76.5	0.413438	0.365874	0.403358	0.397532	0.417709	0.407594
	77	0.42	0.4286	0.427	0.4203	0.4116	0.405		77	0.0393	0.0321	0.0543	0.038	0.0369	0.0456		77	0.408738	0.361375	0.39748	0.392281	0.410837	0.401274
	77.5	0.4066	0.4146	0.4137	0.4066	0.3976	0.3911		77.5	0.053	0.0447	0.0729	0.0507	0.0515	0.0608		77.5	0.406652	0.359645	0.394093	0.389419	0.406212	0.397316
	78	0.3931	0.4007	0.4002	0.393	0.3837	0.3774		78	0.0703	0.0609	0.0965	0.0668	0.0702	0.0801		78	0.407845	0.361413	0.393874	0.389717	0.404576	0.396407
	78.5	0.3798	0.3867	0.3868	0.3795	0.3699	0.3637		78.5	0.092	0.0812	0.1261	0.087	0.0941	0.1043		78.5	0.413033	0.367434	0.397297	0.393795	0.406536	0.399111
	79	0.3664	0.3729	0.3734	0.366	0.3562	0.3501		79	0.1188	0.1065	0.1626	0.1119	0.124	0.1343		79	0.422728	0.378217	0.404997	0.402101	0.412531	0.405812
	79.5	0.3531	0.3592	0.3601	0.3526	0.3425	0.3365		79.5	0.1515	0.1375	0.2072	0.1421	0.1605	0.1708		79.5	0.437621	0.394481	0.417645	0.415369	0.423154	0.417162
	80	0.34	0.3457	0.3467	0.3394	0.329	0.3231		80	0.1903	0.1743	0.2602	0.178	0.2041	0.2142		80	0.458211	0.416677	0.435596	0.434089	0.438958	0.433621
	80.5	0.327	0.3323	0.3335	0.3262	0.3156	0.3099		80.5	0.2351	0.2168	0.3214	0.2193	0.2544	0.2644		80.5	0.484236	0.444489	0.458559	0.457958	0.459633	0.454872
	81	0.3143	0.3191	0.3204	0.3132	0.3024	0.2968		81	0.2847	0.2641	0.3895	0.2649	0.3102	0.32		81	0.51486	0.476988	0.485809	0.486095	0.484416	0.480215
	81.5	0.3017	0.306	0.3073	0.3003	0.2894	0.2838		81.5	0.3372	0.3142	0.4619	0.3129	0.369	0.3788		81.5	0.548508	0.512528	0.515862	0.517083	0.511999	0.508363
	82	0.2893	0.2929	0.2943	0.2875	0.2766	0.2711		82	0.3896	0.3644	0.5343	0.3605	0.4275	0.4374		82	0.582611	0.548241	0.546256	0.548458	0.540205	0.536944
	82.5	0.2769	0.2799	0.2815	0.2748	0.264	0.2584		82.5	0.4383	0.4112	0.6021	0.4045	0.4814	0.4918		82.5	0.613859	0.580868	0.574062	0.577218	0.56603	0.563194
	83	0.2645	0.267	0.2684	0.262	0.2515	0.2458		83	0.4798	0.4511	0.6604	0.4415	0.527	0.5381		83	0.639451	0.607382	0.596598	0.600491	0.586826	0.584452
	83.5	0.2521	0.254	0.2553	0.2492	0.2392	0.2332		83.5	0.5114	0.4816	0.7051	0.4694	0.5614	0.5733		83.5	0.657089	0.625419	0.611787	0.616182	0.600564	0.59868
	84	0.2396	0.241	0.2422	0.2364	0.2268	0.2206		84	0.5321	0.5012	0.7343	0.4872	0.5833	0.5961		84	0.665687	0.633813	0.618355	0.623132	0.606002	0.604728
	84.5	0.227	0.2279	0.2291	0.2235	0.2144	0.2079		84.5	0.5421	0.5105	0.7485	0.4954	0.5933	0.6069		84.5	0.665569	0.633103	0.616652	0.621596	0.603267	0.602946
	85	0.2145	0.215	0.2163	0.2106	0.2021	0.1952		85	0.5431	0.5109	0.7498	0.4957	0.5935	0.6078		85	0.658378	0.624861	0.6081	0.61295	0.593817	0.594532
	85.5	0.2021	0.2023	0.2039	0.1979	0.19	0.1826		85.5	0.5379	0.5049	0.7416	0.4904	0.5867	0.6016		85.5	0.646038	0.611336	0.594545	0.599197	0.579567	0.581419
	86	0.1898	0.1901	0.192	0.1856	0.1782	0.1701		86	0.5284	0.4948	0.7275	0.4816	0.5755	0.5908		86	0.63062	0.594615	0.577747	0.58213	0.56219	0.565289
	86.5	0.1777	0.1782	0.1805	0.1737	0.1671	0.1579		86.5	0.5168	0.4828	0.7103	0.4712	0.5622	0.5779		86.5	0.613701	0.57633	0.559343	0.563394	0.543284	0.547724
	87	0.1658	0.1666	0.169	0.1622	0.1565	0.1459		87	0.5043	0.4699	0.692	0.4601	0.548	0.564		87	0.596298	0.557595	0.540303	0.543943	0.523821	0.529533
	87.5	0.1539	0.1551	0.1576	0.151	0.1465	0.1341		87.5	0.4916	0.4569	0.6735	0.449	0.5338	0.5501		87.5	0.578877	0.538961	0.521134	0.524292	0.504286	0.511285
	88	0.1423	0.1437	0.1461	0.1401	0.1368	0.1228		88	0.4789	0.4442	0.6554	0.4381	0.5197	0.5364		88	0.561637	0.520511	0.502041	0.504688	0.484753	0.493071
	88.5	0.131	0.1322	0.1346	0.1293	0.1276	0.1118		88.5	0.4664	0.4318	0.6375	0.4274	0.506	0.523		88.5	0.544691	0.502398	0.483231	0.485343	0.465523	0.475106
	89	0.1199	0.1208	0.1232	0.1185	0.1182	0.1013		89	0.4542	0.4196	0.62	0.417	0.4925	0.5099		89	0.528084	0.484837	0.464852	0.466258	0.446638	0.457289
	89.5	0.1091	0.1096	0.1119	0.1078	0.1088	0.0912		89.5	0.4423	0.4079	0.6029	0.4069	0.4793	0.4972		89.5	0.511769	0.467751	0.446884	0.447531	0.428157	0.439721
	90	0.0988	0.0985	0.1012	0.0972	0.0993	0.0815		90	0.4305	0.3964	0.5862	0.397	0.4664	0.4848		90	0.495705	0.451079	0.429255	0.429128	0.409969	0.422287
