# Supplementary material for: Small molecules restore mutant mitochondrial DNA polymerase activity
Source: Nature. 2025 Apr 9;642(8067):501–7. doi: 10.1038/s41586-025-08856-9 (PMC12158775; doi:10.1038/s41586-025-08856-9)
Supplement: Supplementary file 9 — Source Data Extended Data Fig. 8 [file 41586_2025_8856_MOESM9_ESM.xlsx]

## Sheet: ED Fig. 8 a-b
Extended Data Fig. 8a-b
		POLg (nM)	WT			R232H			R232H + PZL-A			A467T			A467T +PZL-A			W748S			W748S + PZL-A			G848S			G848S + PZL-A				Values are given as DNA bound (%)
		0	0	0	0	0	0	0	0	0	0	0	0	0	0	0	0	0	0	0	0	0	0	0	0	0	0	0	0		3 replicates per sample
		0.010417	0.7583	1.8569	1.8603	1.4463	1.2758	0.976	1.6246	1.4064	0.7476	0.3318	1.0989	0.7069	0.8098	1.0605	0.9481	1.6122	2.48	1.847	1.8702	2.644	1.9696	1.2212	0.7057	0.5772	1.1389	1.0591	0.9077
		0.020833	1.9057	4.62021	3.6608	2.1132	2.7056	2.2221	3.6315	2.7834	2.335	1.8478	2.6208	1.9089	2.284	2.0992	1.535	4.2419	5.0467	3.9657	3.9103	5.1603	3.8903	1.9757	1.3869	1.4733	2.9098	2.4226	1.9049
		0.041667	5.0876	9.63854	9.0335	5.9917	5.4772	3.2961	7.8051	4.8338	4.3376	3.8148	4.295	4.1668	3.8971	4.5603	4.2941	7.0397	9.0464	8.7213	8.3052	10.0346	8.3132	3.3094	2.9417	2.7677	5.4819	3.69	2.8634
		0.083333	12.2705	20.4568	13.8955	13.4181	9.141	7.8357	15.2592	9.3756	8.9181	7.4604	9.6591	9.4047	9.0472	10.7265	8.9379	16.3049	16.6899	14.7073	15.3225	23.0437	16.3232	6.912	6.2932	6.4603	10.8057	8.3046	5.7363
		0.166667	18.9518	39.4483	35.268	22.9753	16.7475	17.1719	24.2966	19.5614	16.3244	9.2722	21.0929	13.9712	16.997	18.1444	17.5313	27.3755	32.3241	31.4255	29.1976	30.3642	30.8179	18.7506	12.2454	16.9111	19.5729	14.6747	20.8388
		0.333333	50.0892	60.2554	69.5404	37.5334	33.7318	29.9799	48.203	32.1995	17.6123*	29.4653	34.8073	31.9382	31.9132	40.3237	35.7053	50.3235	61.322	56.9595	52.627	58.6767	60.8292	37.7725	30.7074	31.6601	39.8373	30.1381	39.5811
		0.666667	75.1649	86.1205	87.0719	69.8143	56.2234	59.4872	76.0525	68.2621	56.9624	42.9874	70.8104	47.4742	54.7636	60.7407	59.5634	69.6475	82.8954	76.8721	76.4025	85.9808	84.477	67.9419	55.9414	65.507	72.7107	66.2052	53.2224
		1.33333	81.0792	88.2985	90.9708	80.29	76.9711	63.9866	89.0086	91.3052	82.8931	67.688	85.321	87.8538	82.4731	87.3294	88.9862	92.3909	92.3039	92.8666	92.9682	94.4251	93.3761	74.9453	71.8728	82.9482	86.414	83.3166	86.0121
											*Outlier
		Quadratic equation
		Y=(((X+0.5+Kd)-sqrt((X+0.5+Kd)^2-4*X*0.5))/(2*0.5))
		Best-fit values	WT	R232H	R232H + PZL-A	A467T	A467T + PZL-A	W748S	W748S + PZL-A	G848S	G848S + PZL-A
		Kd	0.04851	0.2823	0.1653	0.3172	0.2366	0.06555	0.04654	0.2741	0.2095	nM
		95% CI (profile likelihood)
		Kd	0.02750 to 0.07505	0.2382 to 0.3325	0.1319 to 0.2037	0.2497 to 0.3985	0.2059 to 0.2705	0.05150 to 0.08139	0.03654 to 0.05768	0.2321 to 0.3217	0.1741 to 0.2497	nM
		Goodness of Fit
		Degrees of Freedom	26	26	25	26	26	26	26	26	26
		R squared	0.9706	0.9772	0.9803	0.9535	0.9876	0.9904	0.9937	0.9801	0.9811
		Sum of Squares	0.08978	0.04276	0.04892	0.0927	0.02783	0.02825	0.01978	0.04091	0.0445
		Sy.x	0.05876	0.04055	0.04424	0.05971	0.03272	0.03296	0.02758	0.03966	0.04137
		Number of points
		# of X values	27	27	27	27	27	27	27	27	27
		# Y values analyzed	27	27	26	27	27	27	27	27	27

## Sheet: ED Fig. 8d-e
Extended Data Fig. 8d-e
	Extended Data Fig. 8d	Values given as fraction DNA bound and normalized to the value in t=0
		Time (min)	WT									R232H			R232H + PZL-A			A467T			A467T +PZL-A			W748S			W748S + PZL-A			G848S			G848S + PZL-A
		0	100	100	100	100	100	100	100	100	100	100	100	100	100	100	100	100	100	100	100	100	100	100	100	100	100	100	100	100	100	100	100	100	100
		1	63.7184	47.6508	66.9784	44.3514	60.6808	77.9053	82.5709	75.7286	73.5128	30.6472	53.3548	49.7659	61.6166	71.597	88.5542	20.2421	24.9344	56.6309	72.466	66.3119	87.7449	36.7908	53.1079	64.2606	84.6852	87.66	92.2906	42.5366	28.1709	30.7794	67.4564	71.3927	74.3875
		2.5	27.008	23.5551	44.5844	33.8395	41.8383	40.1698	66.3645	52.2953	56.7131	11.6686	19.5614	25.5889	42.5595	54.5713	82.4704	6.91118	11.702	25.6111	51.6653	40.5919	71.5163	23.0556	34.3365	45.3586	72.5626	68.4069	74.6651	23.5721	13.6384	16.9845	50.0282	55.6867	40.0586
		5	16.9543	13.8335	20.7301	18.9393	16.9556	23.9466	44.7065	38.4632	45.8739	8.27551	9.12872	18.4291	26.9955	37.1129	51.9284	5.17177	15.3732	11.4279	40.2682	28.1446	58.1371	9.44995	29.7662	41.5156	57.4351	58.5338	69.5447	10.2404	8.18164	10.1455	48.094	43.0922	30.6651
		7.5	6.62749	11.2621	12.8974	3.875	10.0475	24.2019	31.3297	23.0228	30.4149	3.07302	7.72922	6.98175	21.9436	32.7958	43.1313	3.65271	15.3883	7.88096	24.8899	13.3213	43.2912	1.9315	15.8311	24.2118	51.9135	54.726	50.7793	6.94463	5.46838	4.11754	32.7843	33.3766	23.0366
		10	7.58713	9.91702	15.8996	6.3376	6.35331	13.5541	22.0896	20.7544	23.0426	3.65065	5.9102	4.60645	16.9899	25.2288	30.1421	3.98188	4.91936	10.0071	21.0368	15.4991	37.5175	1.65427	7.19887	27.5538	37.0382	49.5836	47.4279	4.66783	5.59197	5.91011	31.2144	27.7733	15.0973
	Extended Data Fig. 8e
	Dissociation - One phase exponential decay
	Y=(Y0-NS)*exp(-K*X) + NS
	Best-fit values	WT	R232H	R232H + PZL-A	A467T	A467T + PZL-A	W748S	W748S + PZL-A	G848S	G848S + PZL-A
	Y0	100	100	100	100	100	100	100	100	100
	NS	14.77	7.19	23.61	9.008	22.99	17.1	39.43	7.875	27.49
	K	0.4539	0.873	0.3262	1.265	0.3388	0.7424	0.2187	1.181	0.4631	min-1
	HalfLife	1.527	0.794	2.125	0.5479	2.046	0.9336	3.17	0.5872	1.497	min
	95% CI (profile likelihood)
	NS	8.382 to 20.27	2.805 to 11.42	-1.702 to 36.33	3.175 to 14.65	-0.8486 to 35.52	6.712 to 26.07	24.39 to 47.74	4.748 to 10.94	19.81 to 33.70
	K	0.3563 to 0.5764	0.7062 to 1.094	0.1641 to 0.5810	0.9082 to 1.891	0.1736 to 0.6009	0.4441 to 1.329	0.1408 to 0.3125	0.9845 to 1.439	0.3300 to 0.6462	min-1
	HalfLife	1.203 to 1.945	0.6336 to 0.9814	1.193 to 4.224	0.3666 to 0.7632	1.154 to 3.993	0.5217 to 1.561	2.218 to 4.924	0.4816 to 0.7041	1.073 to 2.101	min
	Goodness of Fit
	Degrees of Freedom	52	16	16	16	16	16	16	16	16
	R squared	0.8975	0.9737	0.8622	0.944	0.8635	0.877	0.9594	0.9841	0.9458
	Sum of Squares	5673	547.2	1959	1158	2021	2207	283.7	320.2	686.7
	Sy.x	10.45	5.848	11.07	8.507	11.24	11.75	4.211	4.473	6.551
	Constraints
	Y0	Y0 = 100	Y0 = 100	Y0 = 100	Y0 = 100	Y0 = 100	Y0 = 100	Y0 = 100	Y0 = 100	Y0 = 100
	K	K > 0	K > 0	K > 0	K > 0	K > 0	K > 0	K > 0	K > 0	K > 0
	Number of points
	# of X values	54	18	18	18	18	18	18	18	18
	# Y values analyzed	54	18	18	18	18	18	18	18	18

## Sheet: ED Fig. 8f
Extended Data Fig. 8f
			15						30						60						Time (min)		Values are given as replication products relative to WT (after 15 min)
		WT	1	1	1	1	1	1	3.05343	2.48393	2.7252	3.09781	2.82738	2.8927	6.93851	5.04141	5.12777	7.4839	6.36269	5.95742			WT has 6 replicates
		R232H	0.250454	0.202693	0.198456				0.261549	0.244703	0.30249				0.456136	0.424702	0.58988						Mutants have 3 replicates each
		R232H + PZL-A	0.625135	0.448038	0.524296				1.78021	1.18196	1.68137				3.75312	2.60484	3.73868
		A467T	0.148406	0.238968	0.256691				0.352018	0.304214	0.357077				0.535823	0.435537	0.509015
		A467T + PZL-A	0.787829	0.964721	1.10506				2.1794	2.76403	2.77567				4.66567	5.47891	6.47381
		W748S	0.132306	0.378437	0.388964				0.313896	0.526357	0.584317				0.715754	0.77018	0.861361
		W748S + PZL-A	0.542582	0.751458	0.776783				1.6099	2.34857	2.25639				3.67406	4.61657	5.04602
		G848S	0.257041	0.329373	0.28026				0.50314	0.368068	0.469758				0.720532	0.486847	0.705532
		G848S + PZL-A	0.498258	0.61953	0.735688				1.29603	1.64895	2.06702				2.4139	3.0997	4.23631
