# Supplementary material for: Small molecules restore mutant mitochondrial DNA polymerase activity
Source: Nature. 2025 Apr 9;642(8067):501–7. doi: 10.1038/s41586-025-08856-9 (PMC12158775; doi:10.1038/s41586-025-08856-9)
Supplement: Supplementary file 10 — Source Data Extended Data Fig. 9 [file 41586_2025_8856_MOESM10_ESM.xlsx]

## Sheet: ED Fig. 9b
	Extended Data Fig. 9b
		PZL-A (µM)	W748S/R232H			A467T/G848S				Values are given as cell viability relative to vehicle (%)
		10	88.3978	97.61		100.608	99.8596	92.5597		Values are given for 2-3 biological repeats per sample
		3.16	85.4429		92.5694	108.283	101.17	95.5545
		1	91.8741	88.3978	102.651	106.037	100.608	94.8058
		0.32	85.2691	88.7454	95.5242	105.662	102.667	98.9237
		0.1	93.4385	87.5287	103.346	118.39	104.726	100.983
		0.03	95.6981	98.6529	95.6981	118.577	109.406	109.406
		0.01	101.782	91.7003	109.256	116.331	111.465	106.598
		0.00318	104.215	110.994	108.387	106.224	114.272	107.16

## Sheet: ED Fig. 9d-f
	Extended Data Fig. 9d
			WT			WT + PZL-A					Values are given for 3 biological repeats per sample
		Non depleted (0 days)	0.985708	0.966416	1.04787	0.985708	0.966416	1.04787			Values are given as mtDNA levels relative to the mean in Non-depleted cells.
		EtBr depleted (7 days)	0.089124	0.074101	0.09447	0.089124	0.074101	0.09447
		Recovery (7 days)	0.143705	0.172632	0.18148	0.167825	0.188588	0.184961
		Recovery (14 days)	0.601529	0.533852	0.49102	1.00618	0.774327	0.689057
	Extended Data Fig. 9e
			A467T/G848S			A467T/G848S + PZL-A
		Non depleted (0 days)	0.835438	0.893956	1.27061	0.835438	0.893956	1.27061
		EtBr depleted (7 days)	0.045046	0.035156	0.038779	0.045046	0.035156	0.038779
		Recovery (7 days)	0.055598	0.050621	0.074953	0.201744	0.240095	0.552114
		Recovery (14 days)	0.071842	0.089511	0.058585	0.420306	0.365172	0.272171
	Extended Data Fig. 9f
			W748S/R232H			W748S/R232H + PZL-A
		Non depleted (0 days)	1.34021	0.729462	0.930326	1.34021	0.729462	0.930326
		EtBr depleted (7 days)	0.063639	0.071068	0.07886	0.063639	0.071068	0.07886
		Recovery (7 days)	0.138986	0.094576	0.122376	0.697056	0.556528	0.608084
		Recovery (14 days)	0.2621	0.204644	0.147826	1.26269	1.75588	2.24912

## Sheet: ED Fig. 9h-j
Extended Data Fig. 9h		WT
		Relative mtDNA level
	Non-depleted	1.13678	1.05333	0.989626		Values are given for 3 technical repeats per sample
	Non-depleted	1.00344	0.949313	0.867512		Values are given as mtDNA levels relative to the mean in Non-depleted cells.
	depleted	0.0833286	0.0761483	0.0720406
	depleted	0.0635905	0.0601603	0.0542195
	Recovery	0.734561	0.68537	0.568391
	Recovery	0.792759	0.680636	0.630669
Extended Data Fig. 9i		A467T/G848S
		Relative mtDNA level
	Non-depleted	1.10531	1.00309	0.891592		Values are given for 3 technical repeats per sample
	depleted	0.078262	0.0710243	0.0676604		Values are given as mtDNA levels relative to the mean in Non-depleted cells.
PZL-A concentration	DMSO (0 µM)	0.164306	0.153303	0.130711
	0.01 µM	0.580133	0.515647	0.471215
	0.1 µM	0.694697	0.657224	0.608975
	1 µM	0.744558	0.734307	0.689899
	10 µM	0.809137	0.787011	0.699529
Extended Data Fig. 9j
		W748S/R232H
		Relative mtDNA level
	Non-depleted	1.07694	1.00482	0.918238		Values are given for 3 technical repeats per sample
	depleted	0.0800441	0.0701671	0.0673088		Values are given as mtDNA levels relative to the mean in Non-depleted cells.
	DMSO (0 µM)	0.408084	0.367786	0.360217
PZL-A concentration	0.0001 µM	0.340786	0.331468	0.290566
	0.001 µM	0.340786	0.326904	0.271108
	0.01 µM	0.700734	0.667546	0.601626
	0.1 µM	0.745841	0.686313	0.686313
	1 µM	0.527389	0.523746	0.455947
	10 µM	0.601626	0.667546	0.766809

## Sheet: ED Fig. 9k-l
	Extended Data Fig. 9k
				Values given as normalized OCR ((pmol/min)/104 cells)							2-8 technical replicates per biological replicate
		Time (minutes)	WT																	A467T/G848S																	A467T/G848S + PZL-A [1µM]
		1.54925	12.9429	9.67735	9.00662	9.22078	12.4329	9.329	6.89583	12.3931	13.5145	18.5364	15.7315			14.1422	14.2351			2.28824	3.01569	2.89023	3.15543	5.09354	6.1786	6.3019	4.46688	5.87149	6.08722	8.86653	6.97779	4.94271	6.52853	6.84677	8.25685		10.2401	10.4179	10.2273	11.8156	10.3841	9.17395	11.7205	11.5682	8.93734	7.90699	8.95372	7.27265	6.18924
		8.43625	12.5448	10.0625	10.5603	9.01232	13.855	10.802	8.08806	12.5831	14.5477	19.3928	14.7616			15.4031	13.7931			3.27204	2.92675	3.9756	3.03302	5.08717	6.57215	6.69233	5.15408	6.30423	5.71298	8.30232	6.54699	5.91782	6.14504	5.94095	8.96832		10.3008	11.5675	11.6366	12.3129	10.1022	9.1305	11.8641	10.8671	9.21275	8.01711	8.11819	8.3862	6.2625
		15.3188	12.4189	9.93995	9.80121	9.05351	13.6732	9.58704	7.27622	12.5036	13.6656	18.426	14.3349			14.8722	13.8375			3.26664	3.18455	3.40808	3.18272	4.3982	6.8146	5.77597	5.22764	5.65281	5.41821	7.66723	6.06394	5.81723	6.93112	5.92843	7.41626		10.3397	11.1713	10.0387	10.7535	9.13034	8.84379	11.3122	10.5855	8.05878	7.39151	7.06774	6.87957	6.54561
		22.3018	6.59466	5.248	5.98482	7.09914	7.55338	7.46399	6.21753	7.25252	8.51063	9.26561	7.85236			7.85428	8.10412			4.25382	3.61958	4.64188	3.33351	3.92965	5.41611	5.19152	4.99033	5.03137	4.76676	7.13909	5.14697	4.79129	7.03643	6.26449	7.68353		6.93366	7.40573	7.69791	6.79377	5.79575	5.57752	7.10293	6.41055	5.26207	4.90029	4.68062	4.4888	3.90216
		29.1843	6.22792	4.5811	5.80918	6.85877	7.52913	7.5721	6.56673	6.1317	7.00603	9.87728	7.69478			7.17668	7.02958			4.07844	3.29022	4.45242	3.54814	3.77663	4.54325	4.04194	3.76918	5.18416	4.57341	7.51853	4.76628	4.7579	5.89185	4.60111	6.71179		7.11031	7.03047	6.46218	7.61396	6.24215	5.43102	7.10223	6.57511	5.42849	4.2756	4.11898	4.48616	4.06179
		36.0684	5.82798	5.38214	5.37773	6.61927	6.63602	7.51838	5.78044	6.57332	6.87329	8.78685	7.26895			7.72168	7.04986			3.45995	2.76909	3.54295	3.17424	4.62138	4.31939	3.75146	4.29903	5.05524	4.44628	7.29247	5.05022	4.37416	5.12112	5.25936	6.7648		7.19799	6.69759	5.91597	6.85748	5.26317	5.28597	7.19009	6.76735	5.06698	5.19385	2.81339	4.28001	3.462
		43.0457	17.5067	14.7552	12.9854	18.7087	22.7947	19.4728	14.5412	16.7112	20.3407	25.5575	19.0272			21.902	21.0742			3.01802	3.27473	4.34514	4.06755	4.74836	6.44466	6.30051	4.7354	5.50333	5.88481	8.59811	5.96904	6.03942	6.80706	6.10017	8.2308		14.1548	15.0395	13.731	15.3954	15.0581	13.6896	18.036	16.4279	12.6672	11.1708	9.02906	10.8866	10.854
		49.9331	16.5999	13.8635	11.3772	17.6744	20.9608	17.9955	14.7129	16.5766	18.0704	24.2592	17.2491			20.3548	19.8034			3.30714	3.86862	3.58898	3.66321	4.17933	6.194	5.25771	3.82435	5.37845	5.43009	8.87198	5.02661	5.96857	6.82526	5.42976	8.26704		13.7197	14.2988	13.35	15.1718	14.3035	12.8904	15.1104	15.415	12.5519	11.2979	8.53252	9.66018	10.6775
		56.8175	16.9251	14.2165	11.6966	18.598	22.6905	17.8991	14.343	16.2325	19.5014	25.2102	17.6533			19.9594	19.8054			3.2025	3.62344	4.48662	4.62579	4.37497	6.81922	5.78289	4.72411	5.99728	6.16581	8.24384	6.05582	4.76798	7.0933	5.44121	8.68203		13.2783	15.2476	14.4287	15.4164	14.831	12.9335	14.5795	16.5741	13.1047	11.5413	8.63186	9.68492	10.6199
		63.7942	4.15707	3.25516	3.78294	3.57132	4.44547	3.78468	3.5783	4.09802	4.52893	5.6209	5.16848			4.59404	5.69147			2.25147	1.93861	3.09443	2.88369	3.29977	3.7573	3.88831	3.17102	4.22957	2.59886	5.15832	3.69893	3.85626	4.24365	4.25541	4.42573		4.60791	7.79736	4.42869	4.66113	3.95314	3.37928	5.16839	5.57069	3.34192	3.3944	2.83052	2.73351	2.60976
		70.6834	4.59877	3.88538	3.65848	4.62802	5.282	4.78893	3.39763	4.92536	5.14807	6.51067	4.90759			5.70491	5.12417			2.64363	2.74683	2.54093	2.32475	3.72699	3.90284	3.87881	3.49576	4.3259	3.38728	5.0573	3.37578	4.12638	4.73494	4.41682	4.71808		5.51213	6.32322	5.94644	5.57427	4.26836	4.15106	5.84841	5.47262	4.37998	3.55594	2.59937	3.33951	2.5367
		77.5719	3.06001	2.92426	3.33784	3.77154	4.33948	4.47133	3.81564	4.74957	5.26399	5.91497	4.54501			4.29858	5.19155			1.86524	2.37737	1.43251	2.6812	2.90631	3.88697	3.0996	3.30645	4.24648	3.84468	6.39415	3.02068	3.11944	4.17219	4.46691	5.1517		4.74077	6.06086	5.31754	5.38374	3.99677	4.4828	5.8218	4.43642	3.12353	3.97815	1.83031	2.48078	1.96426
		Means
		Time (minutes)	WT			A467T/G848S			A467T/G848S + PZL-A
	Biological replicate 1	1.54925	9.92933	15.0439	14.1887	4.17382	6.95076	6.64372	10.6752	10.7117	6.48061
	Biological replicate 2	8.43625	10.7036	15.3213	14.5981	4.58914	6.71663	6.74303	11.4545	10.491	6.73396
	Biological replicate 3	15.3188	10.25	14.7325	14.3548	4.4073	6.20055	6.52326	10.5758	9.96796	6.10456
		22.3018	6.5945	8.22028	7.9792	4.42205	5.52104	6.44394	7.20777	6.22169	4.10046
		29.1843	6.44928	7.67745	7.10313	3.93753	5.51059	5.49066	7.05423	6.33763	3.77909
		36.0684	6.16314	7.3756	7.38577	3.74219	5.46105	5.37986	6.66726	6.12665	3.51365
		43.0457	17.2521	20.4092	21.4881	4.6168	6.48882	6.79436	14.5802	15.8029	9.79124
		49.9331	16.1692	19.0388	20.0791	4.23542	6.17678	6.62266	14.1351	14.4298	9.07869
		56.8175	16.6241	19.6493	19.8824	4.70494	6.61569	6.49613	14.5927	14.7295	9.18515
		63.7942	3.79642	4.85408	5.14276	3.03558	3.92142	4.19526	5.37377	4.51788	2.39737
		70.6834	4.31989	5.37292	5.41454	3.15757	4.03657	4.49906	5.83902	4.93511	2.58939
		77.5719	3.6743	5.11839	4.74507	2.69446	4.3765	4.22756	5.37573	4.68445	2.27774
				Values given as normalized OCR ((pmol/min)/104 cells)							2-8 technical replicates per biological replicate
	Extended Data Fig. 9l
		Time (minutes)	WT																	W748S+E1143G/R232H																	W748S+E1143G/R232H + PZL-A [1µM]
		1.54925	12.9429	9.67735	9.00662	9.22078	12.4329	9.329	6.89583	12.3931	13.5145	18.5364	15.7315			14.1422	14.2351			2.93796	3.16226	2.15888	3.60899	4.90735	3.8174	3.66061	6.9139	5.3481	3.94411	3.56553	8.5158	5.29279	4.86025	3.45506			8.50082	6.9506	6.25006	3.54441	8.33408	5.58756	5.27315	3.37993	7.21892	6.5936	5.17908	3.17135	4.35168
		8.43625	12.5448	10.0625	10.5603	9.01232	13.855	10.802	8.08806	12.5831	14.5477	19.3928	14.7616			15.4031	13.7931			2.23556	2.45944	2.05458	3.36575	4.82801	4.39407	4.30442	6.62691	5.74914	5.47525	4.16781	7.92495	6.41087	6.56282	4.39694			8.95019	8.78931	7.84913	5.0348	8.96431	7.40983	6.47821	3.84797	7.12781	7.42043	6.73654	3.80527	4.15364
		15.3188	12.4189	9.93995	9.80121	9.05351	13.6732	9.58704	7.27622	12.5036	13.6656	18.426	14.3349			14.8722	13.8375			2.28491	3.21077	1.55434	3.32912	3.92986	3.75034	4.39251	6.35127	4.92832	4.64083	3.95631	7.65698	5.16469	5.91297	3.94946			8.62215	7.76843	7.33079	4.32583	9.22198	6.14532	6.23919	3.84029	7.13467	7.3284	5.80289	3.66667	4.17074
		22.3018	6.59466	5.248	5.98482	7.09914	7.55338	7.46399	6.21753	7.25252	8.51063	9.26561	7.85236			7.85428	8.10412			2.54603	2.25074	1.57402	2.90268	3.29078	3.59648	3.19959	5.10236	3.9904	3.75139	3.29144	6.26276	3.36723	4.65728	2.8908			4.87624	4.82857	3.92571	2.69441	5.76163	3.29463	3.64951	1.64662	4.2242	3.89588	3.18801	1.82705	3.00859
		29.1843	6.22792	4.5811	5.80918	6.85877	7.52913	7.5721	6.56673	6.1317	7.00603	9.87728	7.69478			7.17668	7.02958			2.23279	2.15693	1.5425	2.572	3.37018	2.95799	3.2816	4.80201	3.82539	3.28079	2.84711	5.28809	3.42645	3.53931	1.71574			4.92506	4.74332	3.99641	2.66197	5.82952	5.19543	3.00626	1.57394	3.58475	3.48256	2.35035	1.96737	1.98676
		36.0684	5.82798	5.38214	5.37773	6.61927	6.63602	7.51838	5.78044	6.57332	6.87329	8.78685	7.26895			7.72168	7.04986			2.4577	2.28192	1.47061	1.96599	2.49087	3.06012	2.70899	4.86041	3.21138	2.92337	2.59067	5.43849	3.23651	3.6253	2.85467			4.92744	4.1582	4.10914	3.18317	5.0784	3.37402	3.39772	2.12265	3.24774	3.02207	2.60597	2.17767	1.81839
		43.0457	17.5067	14.7552	12.9854	18.7087	22.7947	19.4728	14.5412	16.7112	20.3407	25.5575	19.0272			21.902	21.0742			4.32478	3.48185	3.4083	4.36183	4.93573	3.59838	5.52508	7.75764	6.30618	4.13286	4.74494	10.1565	7.14636	6.83995	5.03187			12.5815	11.2339	9.45723	5.57717	7.99486	9.05734	7.82775	4.61748	10.0583	9.91652	8.25243	4.60164	5.74389
		49.9331	16.5999	13.8635	11.3772	17.6744	20.9608	17.9955	14.7129	16.5766	18.0704	24.2592	17.2491			20.3548	19.8034			3.64472	3.06399	2.79596	3.80221	5.27349	4.78843	5.34816	6.57437	6.11278	3.76276	5.22709	9.08743	6.76633	7.11708	5.19717			11.9784	10.6575	8.85217	5.63664	4.07788	8.966	7.93686	4.69212	9.12092	9.1835	7.92148	4.72854	5.2345
		56.8175	16.9251	14.2165	11.6966	18.598	22.6905	17.8991	14.343	16.2325	19.5014	25.2102	17.6533			19.9594	19.8054			3.63239	3.73202	3.23732	4.55904	4.65942	4.13472	5.33762	7.46157	5.63308	3.0828	5.37991	9.01716	6.28663	7.16496	4.83701			13.0897	10.7853	8.75679	6.00508	3.5615	8.38215	7.65211	4.63443	9.60423	9.50563	7.75476	4.8885	5.50699
		63.7942	4.15707	3.25516	3.78294	3.57132	4.44547	3.78468	3.5783	4.09802	4.52893	5.6209	5.16848			4.59404	5.69147			0.683571	2.35938	1.56666	1.96731	2.49618	2.29901	2.37153	3.89922	2.57408	2.44782	3.69344	4.06513	2.49448	2.55864	2.33852			3.92364	3.47133	1.85165	1.99708	2.87175	2.50176	1.88316	1.71408	2.1003	2.50402	1.42048	1.10795	1.36696
		70.6834	4.59877	3.88538	3.65848	4.62802	5.282	4.78893	3.39763	4.92536	5.14807	6.51067	4.90759			5.70491	5.12417			1.89363	1.71762	1.91422	2.26296	2.6725	2.71342	3.43952	3.15345	2.53028	2.56382	4.31751	4.60231	2.5627	3.16698	2.55236			3.26474	3.24321	3.19203	2.00535	3.16971	2.68942	2.55132	2.04378	2.90529	2.96955	2.30282	1.89383	1.30029
		77.5719	3.06001	2.92426	3.33784	3.77154	4.33948	4.47133	3.81564	4.74957	5.26399	5.91497	4.54501			4.29858	5.19155			1.76781	2.19868	1.20271	2.38761	2.62779	2.31801	2.29357	3.95084	3.41716	2.80903	4.17908	5.63178	2.60954	3.08696	2.11807			3.39707	3.62337	2.73236	1.81573	2.46712	2.33376	2.12424	1.83843	2.84396	3.09402	2.68191	1.68622	1.38852
		Means
		Time (minutes)	WT			W748S/R232H			W748S/R232H + PZL-A
	Biological replicate 1	1.54925	9.92933	15.0439	14.1887	3.46478	4.94291	5.53097	6.31147	5.64368	5.00779
	Biological replicate 2	8.43625	10.7036	15.3213	14.5981	3.3774	5.50478	6.32389	7.65586	6.67508	5.49032
	Biological replicate 3	15.3188	10.25	14.7325	14.3548	3.20741	4.96918	5.67102	7.0118	6.3617	5.25959
		22.3018	6.5945	8.22028	7.9792	2.76576	4.0339	4.29452	4.08123	3.5881	3.16199
		29.1843	6.44928	7.67745	7.10313	2.58771	3.68882	3.4924	4.08169	3.90129	2.58189
		36.0684	6.16314	7.3756	7.38577	2.34803	3.39646	3.78874	4.09449	3.4932	2.36353
		43.0457	17.2521	20.4092	21.4881	4.23371	5.73541	7.29366	9.71244	7.37436	7.35915
		49.9331	16.1692	19.0388	20.0791	4.10242	5.41925	7.042	9.28117	6.41822	6.90831
		56.8175	16.6241	19.6493	19.8824	4.18465	5.38934	6.82644	9.65923	6.05755	7.09963
		63.7942	3.79642	4.85408	5.14276	1.96338	3.15364	2.86419	2.81093	2.24269	1.62429
		70.6834	4.31989	5.37292	5.41454	2.37341	3.14127	3.22109	2.92633	2.61356	2.04786
		77.5719	3.6743	5.11839	4.74507	2.11374	3.58903	3.36159	2.89213	2.19089	2.17702
[truncated: 3 more columns]

## Sheet: ED Fig. 9m
Extended Data Fig. 9m
	Time (minutes)	WT																								G848S/G848S
	1.55482	45.7128	41.3394	47.839	50.6752	45.0759				45.5819	47.8781	42.3852	38.008	35.8608	41.9579			48.2933	35.7631	48.7383	48.9688	32.286	42.7354	43.9656	32.8045	10.0648	10.108	6.37245	10.0712	8.35126	6.1653			10.0978	7.22966	8.48534	11.2488	9.87749				5.42257	7.85246	11.7546	8.86535	9.51587	8.80279	8.0788	3.52434
	8.4344	47.0153	42.8342	49.508	52.5977	46.5312				46.7292	48.789	42.0484	39.9422	38.7773	45.8284			49.9651	35.3397	49.0173	50.4093	33.6312	44.4319	44.0394	34.2728	11.5511	10.1201	7.3507	10.2155	8.27442	5.78134			9.5475	7.95566	8.60075	9.88439	9.04173				6.37817	8.24102	10.6581	7.82906	9.31665	8.10214	7.62259	4.66958
	15.3151	47.1677	42.3017	47.8163	51.426	46.0159				46.9285	47.773	41.2393	38.2601	37.3477	43.3552			48.188	34.1599	48.2552	48.9279	32.2314	42.5833	41.8161	32.6009	10.9073	8.14708	6.20692	8.71838	7.51495	3.68573			8.1814	6.84849	7.43944	8.93915	7.85826				4.20136	7.96547	8.32737	7.53661	7.55515	6.83851	6.10188	2.74197
	22.2984	15.1165	13.927	15.9572	16.8725	15.516				14.5832	15.3803	13.0042	11.2912	10.4554	12.176			16.0915	11.1534	16.1621	15.6052	10.8508	13.7488	11.704	9.25962	1.36203	-0.55746	-0.38433	-0.36901	-1.03612	-5.85116			-1.1154	0.119452	-0.68888	-1.92967	-1.90508				-4.53359	-1.44934	-1.76193	-3.6435	-2.45656	-3.72759	-3.51004	-6.39775
	29.1728	15.8319	14.192	15.8366	17.4126	15.3027				14.785	15.3373	13.1388	11.9134	11.2476	13.083			16.0193	11.0859	16.1442	16.1311	11.2351	14.0231	12.5668	10.1754	1.55668	1.08717	0.577074	0.987557	0.06913	-0.92025			-0.60812	0.757923	-0.40781	-0.65045	-0.59658				-2.74117	0.40122	0.337924	-1.6705	-0.80999	-2.20898	-2.61276	-4.82822
	36.0613	18.3202	16.5548	18.5554	20.1986	18.6931				18.4818	18.6967	16.6584	15.1922	14.3822	16.4332			19.2576	14.2644	19.565	19.4628	14.1703	17.2542	16.5646	13.6966	5.37151	4.82355	4.01605	4.8114	3.63649	2.32292			3.33122	4.42542	4.21535	4.2951	3.77648				2.61824	4.7141	4.50111	4.68772	2.841	2.86987	1.88251	0.084279
	43.0279	97.5489	85.1967	98.8565	108.566	95.592				95.8951	96.065	86.9212	81.5703	82.4789	91.8993			90.1921	64.8624	95.6456	100.537	65.9061	84.79	80.6914	68.1669	21.4155	18.7679	11.5446	19.2459	16.4327	9.82972			17.4566	14.3042	17.3287	18.8351	16.0377				14.8961	17.047	15.8206	16.9759	17.1414	16.013	15.0951	10.9281
	49.912	96.7436	84.7331	99.7645	109.125	90.1136				102.085	100.275	90.4355	81.2974	75.2557	92.8081			95.9019	64.0827	96.1417	105.837	66.1163	91.0773	85.7604	64.1941	19.9936	16.2511	10.9676	17.7818	14.6282	8.50189			16.2182	13.0278	16.5407	17.7703	14.1454				13.4574	15.85	13.8167	15.5396	16.2315	14.6486	14.1838	8.86432
	56.7945	95.6071	82.866	98.355	107.448	89.1106				101.115	99.6329	89.3994	80.1968	75.4122	90.8137			94.8773	63.3782	94.2074	102.844	65.4919	89.311	83.2833	64.1386	19.9118	17.7514	10.306	17.9153	14.987	8.83807			16.4403	13.0532	15.457	17.6748	14.7553				13.2579	15.8152	13.7153	15.694	15.4725	15.0624	13.5529	9.46132
	63.7645	12.6261	11.7829	13.2716	14.3339	13.5704				12.378	12.927	9.97306	10.6193	10.9162	8.07242			13.9624	9.39039	13.7812	13.5199	11.3353	11.6369	9.76822	10.0421	2.78027	2.83159	2.10702	2.35534	1.94782	0.671149			1.99975	1.24655	2.84558	1.68775	0.782635				1.20397	2.96479	2.94982	1.63283	1.58473	0.438373	1.22122	-1.75825
	70.6507	12.3783	11.7648	12.2826	14.159	14.2668				12.8348	12.422	10.6831	10.3134	10.8669	11.1547			14.6428	9.68249	13.2363	12.7642	10.5033	12.231	10.4398	9.34964	3.61871	2.56147	2.47189	2.43131	2.05559	1.25304			2.12157	2.30155	3.13424	1.95792	1.89642				1.08448	3.13791	3.20835	2.21074	1.37308	0.996328	2.13886	-1.21689
	77.5433	11.899	11.2168	12.1702	13.3183	12.8986				12.3112	11.6487	10.3983	9.97066	9.90012	10.9625			14.4265	9.36334	13.2681	13.1765	10.1843	11.5624	10.2575	9.31991	3.43013	2.32384	2.51143	2.68145	2.35001	1.32638			1.97336	2.52816	3.03148	2.43811	1.29759				1.45055	3.33246	2.78154	2.47567	1.71774	0.884641	1.83311	-1.07991
	Values given as normalised OCR ((pmol/min)/104 cells)							3-8 technical replicates per biological replicate
	Means	WT			G848S/G848S			G848S/G848S 0.2 µM			G848S/G848S 1.0 µM
Biological replicate 1	1.54925	46.1285	41.9453	41.6944	8.52216	9.38783	7.9771	22.3016	23.3869	26.3686	32.3904	27.8788	28.8534
Biological replicate 2	8.43625	47.6973	43.6858	42.6383	8.88219	9.00601	7.85216	22.5452	24.2232	27.1272	33.5003	28.966	29.4184
Biological replicate 3	15.3188	46.9455	42.484	41.0953	7.53006	7.85335	6.40854	21.3201	22.9223	25.8808	32.4656	27.8123	28.3498
	22.3018	15.4778	12.815	13.0719	-1.13934	-1.10392	-3.43504	4.8624	5.34606	6.65425	9.5725	7.49748	7.80717
	29.1843	15.7152	13.2509	13.4226	0.55956	-0.301007	-1.76656	4.95854	5.8157	6.92012	9.26655	7.27306	7.58466
	36.0684	18.4644	16.6408	16.7794	4.16366	4.00871	3.02485	8.17327	8.80477	10.1085	11.3792	9.94799	9.7379
	43.0457	97.152	89.1383	81.3489	16.206	16.7925	15.4896	43.9111	46.0213	51.4524	67.2571	53.8931	56.3384
	49.9331	96.096	90.3595	83.6389	14.6874	15.5405	14.074	37.2331	37.3783	42.5206	63.5521	47.5517	45.8035
	56.8175	94.6773	89.4283	82.1915	14.9516	15.4761	14.004	36.135	37.5605	42.0742	62.7963	47.8019	46.4846
	63.7942	13.117	10.8143	11.6795	2.11553	1.71245	1.27969	5.02991	5.42635	6.77004	7.46691	6.68823	6.75945
	70.6834	12.9703	11.3791	11.6062	2.39867	2.28234	1.61661	5.35518	5.99843	6.71549	7.77283	6.66496	6.99109
	77.5719	12.3006	10.8652	11.4448	2.4372	2.25374	1.67448	5.13555	5.58911	6.25967	7.65645	6.47939	6.33827
[truncated: 35 more columns]

## Sheet: ED Fig. 9n-p
Extended Data Fig. 9n
									Values given as normalised OCR ((pmol/min)/104 cells)							3-8 technical replicates per biological replicate
Basal Respiration										Means
			WT	G848S/G848S					WT	G848S/G848S
		PZL-A	0 µM	0 µM	0.2 µM	1.0 µM			0 µM	0 µM	0.2 µM	1.0 µM
Biological replicate 1			35.2688	8.12702	17.1205	24.8569			34.645	5.49915	16.5225	25.0686
Biological replicate 2			31.0849	5.82324	24.377	27.9937			32.1713	6.14617	17.6695	21.5234
Biological replicate 3			35.6461	4.09989	17.1632	22.9193			29.8252	5.19128	19.6211	22.0337
			38.1076	6.36303	12.2525	23.1362
			33.1173	5.56714	17.8626	27.8444
			34.6173	3.01458	9.19486	22.8593
			36.1243	6.20805	21.1305	25.8707
			31.2662	5.60194	13.0793	23.5891
			28.2894	4.59386	20.1815	21.4419
			27.4476	7.2514	22.5916	18.9975
			35.2828	7.07563	19.9043	21.7184
			34.2256	3.11688	16.5329	21.6859
			24.7965	5.00069	15.0691	21.7074
			35.019	5.54583	15.0624	18.6251
			36.1637	5.90378	14.345	24.4602
			22.047	6.18207	18.5953	23.0156
			31.0209	6.40014	19.7044
			32.0479	4.88066	18.3346
			23.281	4.50022	21.8503
Extended Data Fig. 9o
									Values given as normalised OCR ((pmol/min)/104 cells)							3-8 technical replicates per biological replicate
Maximal Respiration										Means
			WT	G848S/G848S					WT	G848S/G848S
		PZL-A	0 µM	0 µM	0.2 µM	1.0 µM			0 µM	0 µM	0.2 µM	1.0 µM
Biological replicate 1			85.6499	18.6352	40.2588	55.4042			85.1448	14.1751	39.1135	59.8601
Biological replicate 2			73.9799	16.444	58.4246	64.1503			81.2962	15.0853	40.7685	47.6041
Biological replicate 3			87.5942	9.43761	39.9869	63.423			72.9628	14.2724	45.1927	50.0222
			95.8068	16.8906	28.6431	54.6505
			82.6934	14.4849	44.2944	65.3539
			89.7741	9.15857	23.8329	55.6757
			88.6263	15.4832	53.9553	60.3633
			80.4624	13.0577	23.512	50.5696
			71.5996	14.4832	50.7496	46.5762
			72.5787	17.1474	53.7212	40.0188
			84.7357	15.2551	49.0536	51.8629
			81.9395	13.8116	33.768	50.1448
			55.499	14.0823	36.4922	46.4526
			82.9054	13.039	32.434	42.1527
			93.0724	15.3431	29.1612	57.4227
			55.932	15.7683	43.8614	50.4912
			79.5149	15.5746	45.4227
			75.9921	13.8738	43.6199
			58.847	12.6863	47.867
Extended Data Fig. 9p
									Values given as normalised ATP production ((pmol/min)/104 cells)							3-8 technical replicates per biological replicate
ATP production										Means
			WT	G848S/G848S					WT	G848S/G848S
		PZL-A	0 µM	0 µM	0.2 µM	1.0 µM			0 µM	0 µM	0.2 µM	1.0 µM
Biological replicate 1			32.0513	9.54526	17.8134	23.8341			31.5345	8.6694	16.5984	23.2123
Biological replicate 2			28.3747	8.70454	23.2033	26.3157			29.6761	8.95726	17.5762	20.6326
Biological replicate 3			31.9797	6.59124	16.8977	20.2207			28.0431	9.84358	19.3681	21.0287
			34.5535	9.08739	12.2287	21.2166
			30.7132	8.55108	17.6822	25.4639
			32.3453	9.53689	9.95553	21.0157
			32.4356	9.2968	20.6876	24.4195
			28.2351	6.72904	14.3187	23.0265
			26.9688	8.12832	20.2205	20.3391
			26.8923	10.8688	22.1536	17.8637
			31.1792	9.76334	20.0587	21.2451
			32.1687	8.73495	14.5001	20.9707
			23.074	9.41481	15.5661	20.3506
			32.1111	10.0893	15.5321	17.3252
			33.3228	11.1801	15.0024	23.6497
			21.3806	10.0117	18.9045	22.1112
			28.8345	10.5661	19.0201
			30.1122	9.61192	17.5732
			23.3413	9.13972	21.9746

## Sheet: ED Fig. 9q
Extended Data Fig. 9q
								Values are given for 2-3 biological repeats.
		WT (0 µM)	G848S (0 µM)	G848S 0.2 (µM)	G848S 1 (µM)	(PZL-A concentration)		Values are given as mtDNA levels relative to the mean in WT.
		1.00387	0.82001	1.47736	1.59848
		1.10155	0.738352	0.537103	1.6949
		0.894576	0.556015	1.31492
